# Supplementary material for: 4-(4-Fluoro­phen­yl)-2-oxo-1,2,5,6-tetra­hydro­benzo[h]quinoline-3-carbonitrile
Source: Acta Crystallogr Sect E Struct Rep Online. 2009 May 20;65(Pt 6):o1354. doi: 10.1107/S1600536809017991 (PMC2969758; doi:10.1107/S1600536809017991)
Supplement: Supplementary file 1 [file e-65-o1354-sup1.cif]

##############################################################################
###                                                                        ###
###        Electronic paper (Acta Crystallographica Section E)             ###
###                                                                        ###
##############################################################################
#                                                                            #
# This CIF contains the data in a paper accepted for publication in Acta     #
# Crystallographica Section E. It conforms to the requirements of Notes      #
# for Authors for Section E, and has been peer reviewed under the auspices   #
# of the IUCr Commission on Journals.                                        #
#                                                                            #
# Full details of the Crystallographic Information File format               #
# are given in the paper "The Crystallographic Information File (CIF):       #
# a New Standard Archive File for Crystallography" by S. R. Hall, F. H.      #
# Allen and I. D. Brown [Acta Cryst. (1991), A47, 655-685].                  #
#                                                                            #
# The current version of the core CIF dictionary is obtainable from          #
# ftp://ftp.iucr.org/pub/cif_core.dic. The current version number is 2.4.    #
#                                                                            #
# Software is freely available for graphical display of the structure(s) in  #
# this CIF.  For information consult the CIF home page http://www.iucr.org/  #
# cif/home.html                                                              #
#                                                                            #
# This file may be used for bona fide research purposes within the           #
# scientific community so long as proper attribution is given to the journal # 
# article from which it was obtained.                                        #
#                                                                            #
##############################################################################
                                             
data_global
_audit_creation_method     'from SHELXL97 CIF and IUCr SHELXL97-template'
_journal_date_recd_electronic     2009-05-08
_journal_date_accepted     2009-05-13
_journal_name_full     'Acta Crystallographica, Section E'
_journal_year     2009
_journal_volume     65
_journal_issue      6
_journal_page_first     o1354
_journal_page_last     o1354
_journal_paper_category     QO
_journal_coeditor_code     HK2684
_publ_contact_author_name     'Lichun Xu'
_publ_contact_author_address
;
Department of Public Health,
Xuzhou Medical College,
Xuzhou 221000
People's Republic of China
;
_publ_contact_author_email     yanshu126@126.com
_publ_contact_author_fax     86-516-83403163
_publ_contact_author_phone     86-516-83500065
_publ_section_title
;\
4-(4-Fluorophenyl)-2-oxo-1,2,5,6-tetrahydrobenzo[<i>h</i>]quinoline-3-\
carbonitrile
;
loop_
    _publ_author_name
    _publ_author_address
    'Jinpeng Zhang'
;
Department of Public Health,
Xuzhou Medical College,
Xuzhou 221000
People's Republic of China
;
    'Jie Ding'
;
College of Chemistry and Chemical Engineering,
Xuzhou Normal University,
Xuzhou 221116
People's Republic of China
;
    'Shu Yan'
;
College of Chemistry and Chemical Engineering,
Xuzhou Normal University,
Xuzhou 221116
People's Republic of China
;
    'Liangce Rong'
;
College of Chemistry and Chemical Engineering,
Xuzhou Normal University,
Xuzhou 221116
People's Republic of China
;
    'Lichun Xu'
;
Department of Public Health,
Xuzhou Medical College,
Xuzhou 221000
People's Republic of China
;
data_I
_chemical_name_systematic
;
4-(4-Fluorophenyl)-2-oxo-1,2,5,6-tetrahydrobenzo[<i>h</i>]quinoline-3-
carbonitrile
;
_chemical_name_common     ?
_chemical_formula_moiety     'C20 H13 F N2 O'
_chemical_formula_sum     'C20 H13 F N2 O'
_chemical_formula_iupac     'C20 H13 F N2 O'
_chemical_formula_weight     316.32
_chemical_melting_point     ?
_chemical_melting_point_gt     598
_symmetry_cell_setting     triclinic
_symmetry_space_group_name_H-M     'P -1'
_symmetry_space_group_name_Hall     '-P 1'
loop_
    _symmetry_equiv_pos_as_xyz
    'x, y, z'
    '-x, -y, -z'
_cell_length_a     8.116(10)
_cell_length_b     9.278(12)
_cell_length_c     11.263(14)
_cell_angle_alpha     98.674(19)
_cell_angle_beta     105.095(17)
_cell_angle_gamma     104.846(18)
_cell_volume     769.7(16)
_cell_formula_units_Z     2
_cell_measurement_reflns_used     929
_cell_measurement_theta_min     2.335
_cell_measurement_theta_max     25.365
_cell_measurement_temperature     298(2)
_exptl_crystal_description     block
_exptl_crystal_colour     colourless
_exptl_crystal_size_max     0.48
_exptl_crystal_size_mid     0.35
_exptl_crystal_size_min     0.33
_exptl_crystal_density_diffrn     1.365
_exptl_crystal_density_meas     ?
_exptl_crystal_density_method     'not measured'
_exptl_crystal_F_000     328
_exptl_absorpt_coefficient_mu     0.094
_exptl_absorpt_correction_type     multi-scan
_exptl_absorpt_process_details     '(SADABS; Sheldrick, 1996)'
_exptl_absorpt_correction_T_min     0.9563
_exptl_absorpt_correction_T_max     0.9697
_exptl_special_details
;
;
_diffrn_ambient_temperature     298(2)
_diffrn_radiation_type     MoK\a
_diffrn_radiation_wavelength     0.71073
_diffrn_radiation_source     'fine-focus sealed tube'
_diffrn_radiation_monochromator     graphite
_diffrn_measurement_device_type     'Bruker SMART CCD area-detector'
_diffrn_measurement_method     '\f and \w'
_diffrn_detector_area_resol_mean     ?
_diffrn_reflns_number     3950
_diffrn_reflns_av_R_equivalents     0.0199
_diffrn_reflns_av_sigmaI/netI     0.0463
_diffrn_reflns_theta_min     2.34
_diffrn_reflns_theta_max     25.01
_diffrn_reflns_theta_full     25.01
_diffrn_measured_fraction_theta_max     0.977
_diffrn_measured_fraction_theta_full     0.977
_diffrn_reflns_limit_h_min     -9
_diffrn_reflns_limit_h_max     9
_diffrn_reflns_limit_k_min     -11
_diffrn_reflns_limit_k_max     8
_diffrn_reflns_limit_l_min     -9
_diffrn_reflns_limit_l_max     13
_diffrn_standards_number     ?
_diffrn_standards_interval_count     ?
_diffrn_standards_interval_time     ?
_diffrn_standards_decay_%     ?
_refine_special_details
;
Refinement of <i>F</i>^2^ against ALL reflections. The weighted <i>R</i>-factor
<i>wR</i> and goodness of fit <i>S</i> are based on <i>F</i>^2^, conventional
<i>R</i>-factors <i>R</i> are based on <i>F</i>, with <i>F</i> set to zero for
negative <i>F</i>^2^. The threshold expression of <i>F</i>^2^ >
\s(<i>F</i>^2^) is used only for calculating <i>R</i>-factors(gt) <i>etc</i>.
and is not relevant to the choice of reflections for refinement.
<i>R</i>-factors based on <i>F</i>^2^ are statistically about twice as large
as those based on <i>F</i>, and <i>R</i>- factors based on ALL data will be
even larger.
;
_reflns_number_total     2656
_reflns_number_gt     1399
_reflns_threshold_expression     I>2\s(I)
_refine_ls_structure_factor_coef     Fsqd
_refine_ls_matrix_type     full
_refine_ls_R_factor_all     0.0989
_refine_ls_R_factor_gt     0.0482
_refine_ls_wR_factor_gt     0.1149
_refine_ls_wR_factor_ref     0.1436
_refine_ls_goodness_of_fit_ref     0.997
_refine_ls_restrained_S_all     1.030
_refine_ls_number_reflns     2656
_refine_ls_number_parameters     240
_refine_ls_number_restraints     ?
_refine_ls_hydrogen_treatment     constr
_refine_ls_weighting_scheme     calc
_refine_ls_weighting_details
                 'calc w=1/[\s^2^(Fo^2^)+(0.0683P)^2^] where P=(Fo^2^+2Fc^2^)/3'
_atom_sites_solution_hydrogens     geom
_atom_sites_solution_primary     direct
_atom_sites_solution_secondary     difmap
_refine_ls_shift/su_max     0.000
_refine_ls_shift/su_mean     0.000
_refine_diff_density_max     0.149
_refine_diff_density_min     -0.168
_refine_ls_extinction_method     none
_refine_ls_extinction_coef     ?
loop_
    _atom_type_symbol
    _atom_type_description
    _atom_type_scat_dispersion_real
    _atom_type_scat_dispersion_imag
    _atom_type_scat_source
    'C' 'C' 0.0033 0.0016
                         'International Tables Vol C Tables 4.2.6.8 and 6.1.1.4'
    'H' 'H' 0.0000 0.0000
                         'International Tables Vol C Tables 4.2.6.8 and 6.1.1.4'
    'N' 'N' 0.0061 0.0033
                         'International Tables Vol C Tables 4.2.6.8 and 6.1.1.4'
    'O' 'O' 0.0106 0.0060
                         'International Tables Vol C Tables 4.2.6.8 and 6.1.1.4'
    'F' 'F' 0.0171 0.0103
                         'International Tables Vol C Tables 4.2.6.8 and 6.1.1.4'
_computing_data_collection     'SMART (Bruker, 1998)'
_computing_cell_refinement     'SAINT (Bruker, 1998)'
_computing_data_reduction     'SAINT (Bruker, 1998)'
_computing_structure_solution     'SHELXS97 (Sheldrick, 2008)'
_computing_structure_refinement     'SHELXL97 (Sheldrick, 2008)'
_computing_molecular_graphics     'ORTEP-3 for Windows (Farrugia, 1997)'
_computing_publication_material
                            'SHELXL97 (Sheldrick, 2008) and PLATON (Spek, 2009)'
loop_
    _atom_site_type_symbol
    _atom_site_label
    _atom_site_fract_x
    _atom_site_fract_y
    _atom_site_fract_z
    _atom_site_U_iso_or_equiv
    _atom_site_adp_type
    _atom_site_calc_flag
    _atom_site_refinement_flags
    _atom_site_occupancy
    _atom_site_disorder_assembly
    _atom_site_disorder_group
    F F1 0.2899(2) 0.4261(2) -0.18711(16) 0.1127(7) Uani d . 1 A .
    N N1 0.2029(3) 0.1315(2) 0.45914(18) 0.0580(6) Uani d . 1 A .
    H H1 0.1926 0.0948 0.5235 0.070 Uiso calc R 1 . .
    N N2 -0.2136(3) 0.1660(3) 0.0916(2) 0.0781(7) Uani d . 1 A .
    O O1 -0.101(3) 0.0761(19) 0.3875(16) 0.063(2) Uani d P 0.489(17) A 1
    O O1' -0.100(2) 0.0203(19) 0.3604(16) 0.063(2) Uani d P 0.511(17) A 2
    C C1 0.0482(3) 0.1170(3) 0.3667(2) 0.0589(7) Uani d . 1 . .
    C C2 0.0742(3) 0.1847(3) 0.2646(2) 0.0474(6) Uani d . 1 A .
    C C3 0.2423(3) 0.2493(3) 0.2576(2) 0.0449(6) Uani d . 1 . .
    C C4 0.3947(3) 0.2594(3) 0.3564(2) 0.0514(7) Uani d DU 1 A .
    C C5 0.3716(3) 0.1991(3) 0.4576(2) 0.0441(6) Uani d . 1 . .
    C C6 0.5250(3) 0.2014(3) 0.5626(2) 0.0472(6) Uani d . 1 A .
    C C7 0.5053(4) 0.1393(3) 0.6645(2) 0.0611(7) Uani d . 1 . .
    H H7 0.3908 0.0975 0.6694 0.073 Uiso calc R 1 A .
    C C8 0.6514(4) 0.1387(3) 0.7579(2) 0.0673(8) Uani d . 1 A .
    H H8 0.6354 0.0973 0.8259 0.081 Uiso calc R 1 . .
    C C9 0.8191(4) 0.1978(3) 0.7521(3) 0.0705(8) Uani d . 1 . .
    H H9 0.9181 0.1954 0.8149 0.085 Uiso calc R 1 A .
    C C10 0.8420(4) 0.2613(4) 0.6529(3) 0.0817(9) Uani d . 1 A .
    H H10 0.9575 0.3021 0.6496 0.098 Uiso calc R 1 . .
    C C11 0.6977(4) 0.2660(3) 0.5580(2) 0.0652(8) Uani d DU 1 . .
    C C12 0.7151(13) 0.2943(16) 0.4310(10) 0.060(2) Uani d PDU 0.435(13) A 1
    H H12A 0.8345 0.3611 0.4429 0.072 Uiso calc PR 0.435(13) A 1
    H H12B 0.6964 0.1979 0.3740 0.072 Uiso calc PR 0.435(13) A 1
    C C13 0.5770(13) 0.3675(14) 0.3755(13) 0.061(3) Uani d PDU 0.435(13) A 1
    H H13A 0.5955 0.4640 0.4323 0.073 Uiso calc PR 0.435(13) A 1
    H H13B 0.5872 0.3880 0.2953 0.073 Uiso calc PR 0.435(13) A 1
    C C12' 0.7237(10) 0.3759(13) 0.4687(7) 0.069(2) Uani d PDU 0.565(13) A 2
    H H12C 0.7097 0.4729 0.5027 0.083 Uiso calc PR 0.565(13) A 2
    H H12D 0.8432 0.3954 0.4608 0.083 Uiso calc PR 0.565(13) A 2
    C C13' 0.5852(10) 0.3014(12) 0.3417(7) 0.059(2) Uani d PDU 0.565(13) A 2
    H H13C 0.6068 0.2095 0.3046 0.071 Uiso calc PR 0.565(13) A 2
    H H13D 0.5936 0.3710 0.2858 0.071 Uiso calc PR 0.565(13) A 2
    C C14 0.2601(3) 0.3026(3) 0.1417(2) 0.0493(6) Uani d . 1 A .
    C C15 0.2276(4) 0.4341(3) 0.1176(3) 0.0681(8) Uani d . 1 . .
    H H15 0.1976 0.4956 0.1764 0.082 Uiso calc R 1 A .
    C C16 0.2388(4) 0.4774(4) 0.0065(3) 0.0769(9) Uani d . 1 A .
    H H16 0.2165 0.5671 -0.0098 0.092 Uiso calc R 1 . .
    C C17 0.2827(4) 0.3865(4) -0.0771(3) 0.0729(9) Uani d . 1 . .
    C C18 0.3162(4) 0.2565(4) -0.0566(3) 0.0858(10) Uani d . 1 A .
    H H18 0.3456 0.1957 -0.1163 0.103 Uiso calc R 1 . .
    C C19 0.3064(4) 0.2146(4) 0.0539(3) 0.0769(9) Uani d . 1 . .
    H H19 0.3314 0.1256 0.0696 0.092 Uiso calc R 1 A .
    C C20 -0.0853(4) 0.1739(3) 0.1674(2) 0.0561(7) Uani d . 1 . .
loop_
    _atom_site_aniso_label
    _atom_site_aniso_U_11
    _atom_site_aniso_U_22
    _atom_site_aniso_U_33
    _atom_site_aniso_U_12
    _atom_site_aniso_U_13
    _atom_site_aniso_U_23
    F1 0.0932(13) 0.1675(19) 0.0723(12) 0.0028(12) 0.0250(10) 0.0801(12)
    N1 0.0489(13) 0.0912(17) 0.0447(12) 0.0206(12) 0.0199(11) 0.0405(12)
    N2 0.0698(17) 0.100(2) 0.0663(16) 0.0261(15) 0.0106(14) 0.0435(15)
    O1 0.0480(12) 0.100(8) 0.058(6) 0.025(5) 0.027(3) 0.044(5)
    O1' 0.0480(12) 0.100(8) 0.058(6) 0.025(5) 0.027(3) 0.044(5)
    C1 0.0495(16) 0.088(2) 0.0505(16) 0.0231(15) 0.0207(14) 0.0367(15)
    C2 0.0511(15) 0.0574(16) 0.0420(14) 0.0187(13) 0.0187(12) 0.0256(12)
    C3 0.0535(15) 0.0467(15) 0.0418(14) 0.0153(12) 0.0212(12) 0.0207(12)
    C4 0.0509(15) 0.0569(16) 0.0503(15) 0.0113(13) 0.0198(13) 0.0266(13)
    C5 0.0461(14) 0.0482(15) 0.0414(14) 0.0141(12) 0.0164(12) 0.0163(12)
    C6 0.0485(15) 0.0505(16) 0.0426(14) 0.0140(13) 0.0143(12) 0.0131(12)
    C7 0.0549(17) 0.078(2) 0.0479(16) 0.0119(14) 0.0124(13) 0.0282(14)
    C8 0.072(2) 0.068(2) 0.0521(17) 0.0144(16) 0.0056(16) 0.0245(15)
    C9 0.064(2) 0.080(2) 0.0585(19) 0.0225(17) 0.0024(15) 0.0179(16)
    C10 0.0517(18) 0.114(3) 0.080(2) 0.0235(18) 0.0158(16) 0.037(2)
    C11 0.0536(17) 0.085(2) 0.0588(17) 0.0193(15) 0.0158(14) 0.0276(16)
    C12 0.043(4) 0.072(6) 0.068(5) 0.015(5) 0.020(4) 0.026(4)
    C13 0.065(5) 0.062(6) 0.057(5) 0.012(4) 0.024(4) 0.024(4)
    C12' 0.055(3) 0.079(5) 0.071(4) 0.010(4) 0.021(3) 0.029(4)
    C13' 0.049(3) 0.071(5) 0.062(5) 0.010(4) 0.024(3) 0.032(4)
    C14 0.0499(15) 0.0571(16) 0.0440(15) 0.0110(13) 0.0178(12) 0.0253(13)
    C15 0.084(2) 0.0655(19) 0.0653(19) 0.0249(16) 0.0280(16) 0.0360(15)
    C16 0.077(2) 0.075(2) 0.079(2) 0.0134(17) 0.0159(18) 0.0533(18)
    C17 0.0537(18) 0.108(3) 0.0502(18) -0.0009(18) 0.0128(14) 0.0486(19)
    C18 0.104(3) 0.112(3) 0.064(2) 0.038(2) 0.0474(19) 0.041(2)
    C19 0.112(3) 0.086(2) 0.0628(19) 0.046(2) 0.0480(19) 0.0436(17)
    C20 0.0602(18) 0.0676(18) 0.0495(17) 0.0195(15) 0.0222(15) 0.0318(14)
_geom_special_details
;
All e.s.d.'s (except the e.s.d. in the dihedral angle between two l.s. planes)
are estimated using the full covariance matrix. The cell e.s.d.'s are taken
into account individually in the estimation of e.s.d.'s in distances, angles
and torsion angles; correlations between e.s.d.'s in cell parameters are only
used when they are defined by crystal symmetry. An approximate (isotropic)
treatment of cell e.s.d.'s is used for estimating e.s.d.'s involving l.s.
planes.
;
loop_
    _geom_bond_atom_site_label_1
    _geom_bond_atom_site_label_2
    _geom_bond_site_symmetry_2
    _geom_bond_distance
    _geom_bond_publ_flag
    F1 C17 . 1.356(3) ?
    N1 C5 . 1.358(3) ?
    N1 C1 . 1.367(3) ?
    N1 H1 . 0.8600 ?
    N2 C20 . 1.139(3) ?
    O1 C1 . 1.267(18) ?
    O1' C1 . 1.279(18) ?
    C1 C2 . 1.428(3) ?
    C2 C3 . 1.370(3) ?
    C2 C20 . 1.431(4) ?
    C3 C4 . 1.404(3) ?
    C3 C14 . 1.491(3) ?
    C4 C5 . 1.377(3) ?
    C4 C13 . 1.499(10) ?
    C4 C13' . 1.553(8) ?
    C5 C6 . 1.470(3) ?
    C6 C7 . 1.387(3) ?
    C6 C11 . 1.394(4) ?
    C7 C8 . 1.367(4) ?
    C7 H7 . 0.9300 ?
    C8 C9 . 1.354(4) ?
    C8 H8 . 0.9300 ?
    C9 C10 . 1.371(4) ?
    C9 H9 . 0.9300 ?
    C10 C11 . 1.381(4) ?
    C10 H10 . 0.9300 ?
    C11 C12 . 1.528(9) ?
    C11 C12' . 1.550(8) ?
    C12 C13 . 1.505(14) ?
    C12 H12A . 0.9700 ?
    C12 H12B . 0.9700 ?
    C13 H13A . 0.9700 ?
    C13 H13B . 0.9700 ?
    C12' C13' . 1.501(12) ?
    C12' H12C . 0.9700 ?
    C12' H12D . 0.9700 ?
    C13' H13C . 0.9700 ?
    C13' H13D . 0.9700 ?
    C14 C15 . 1.363(4) ?
    C14 C19 . 1.376(4) ?
    C15 C16 . 1.389(4) ?
    C15 H15 . 0.9300 ?
    C16 C17 . 1.347(4) ?
    C16 H16 . 0.9300 ?
    C17 C18 . 1.342(4) ?
    C18 C19 . 1.375(4) ?
    C18 H18 . 0.9300 ?
    C19 H19 . 0.9300 ?
loop_
    _geom_angle_atom_site_label_1
    _geom_angle_atom_site_label_2
    _geom_angle_atom_site_label_3
    _geom_angle_site_symmetry_1
    _geom_angle_site_symmetry_3
    _geom_angle
    _geom_angle_publ_flag
    C5 N1 C1 . . 125.3(2) ?
    C5 N1 H1 . . 117.4 ?
    C1 N1 H1 . . 117.4 ?
    O1 C1 N1 . . 119.7(9) ?
    O1' C1 N1 . . 120.2(8) ?
    O1 C1 C2 . . 124.0(9) ?
    O1' C1 C2 . . 123.2(8) ?
    N1 C1 C2 . . 114.7(2) ?
    C3 C2 C1 . . 121.7(2) ?
    C3 C2 C20 . . 122.2(2) ?
    C1 C2 C20 . . 116.0(2) ?
    C2 C3 C4 . . 120.1(2) ?
    C2 C3 C14 . . 119.1(2) ?
    C4 C3 C14 . . 120.8(2) ?
    C5 C4 C3 . . 118.8(2) ?
    C5 C4 C13 . . 116.3(5) ?
    C3 C4 C13 . . 122.8(5) ?
    C5 C4 C13' . . 118.0(4) ?
    C3 C4 C13' . . 121.8(4) ?
    N1 C5 C4 . . 119.4(2) ?
    N1 C5 C6 . . 118.8(2) ?
    C4 C5 C6 . . 121.8(2) ?
    C7 C6 C11 . . 118.7(2) ?
    C7 C6 C5 . . 122.9(2) ?
    C11 C6 C5 . . 118.4(2) ?
    C8 C7 C6 . . 121.1(3) ?
    C8 C7 H7 . . 119.5 ?
    C6 C7 H7 . . 119.5 ?
    C9 C8 C7 . . 120.4(3) ?
    C9 C8 H8 . . 119.8 ?
    C7 C8 H8 . . 119.8 ?
    C8 C9 C10 . . 119.5(3) ?
    C8 C9 H9 . . 120.2 ?
    C10 C9 H9 . . 120.2 ?
    C9 C10 C11 . . 121.6(3) ?
    C9 C10 H10 . . 119.2 ?
    C11 C10 H10 . . 119.2 ?
    C10 C11 C6 . . 118.7(3) ?
    C10 C11 C12 . . 121.7(4) ?
    C6 C11 C12 . . 117.1(4) ?
    C10 C11 C12' . . 120.9(4) ?
    C6 C11 C12' . . 118.5(4) ?
    C13 C12 C11 . . 108.8(9) ?
    C13 C12 H12A . . 109.9 ?
    C11 C12 H12A . . 109.9 ?
    C13 C12 H12B . . 109.9 ?
    C11 C12 H12B . . 109.9 ?
    H12A C12 H12B . . 108.3 ?
    C4 C13 C12 . . 108.2(9) ?
    C4 C13 H13A . . 110.1 ?
    C12 C13 H13A . . 110.1 ?
    C4 C13 H13B . . 110.1 ?
    C12 C13 H13B . . 110.1 ?
    H13A C13 H13B . . 108.4 ?
    C13' C12' C11 . . 108.2(7) ?
    C13' C12' H12C . . 110.1 ?
    C11 C12' H12C . . 110.1 ?
    C13' C12' H12D . . 110.1 ?
    C11 C12' H12D . . 110.1 ?
    H12C C12' H12D . . 108.4 ?
    C12' C13' C4 . . 109.8(7) ?
    C12' C13' H13C . . 109.7 ?
    C4 C13' H13C . . 109.7 ?
    C12' C13' H13D . . 109.7 ?
    C4 C13' H13D . . 109.7 ?
    H13C C13' H13D . . 108.2 ?
    C15 C14 C19 . . 118.4(2) ?
    C15 C14 C3 . . 122.3(2) ?
    C19 C14 C3 . . 119.2(2) ?
    C14 C15 C16 . . 120.9(3) ?
    C14 C15 H15 . . 119.5 ?
    C16 C15 H15 . . 119.5 ?
    C17 C16 C15 . . 118.4(3) ?
    C17 C16 H16 . . 120.8 ?
    C15 C16 H16 . . 120.8 ?
    C18 C17 C16 . . 122.5(3) ?
    C18 C17 F1 . . 118.7(3) ?
    C16 C17 F1 . . 118.8(3) ?
    C17 C18 C19 . . 118.9(3) ?
    C17 C18 H18 . . 120.5 ?
    C19 C18 H18 . . 120.5 ?
    C18 C19 C14 . . 120.9(3) ?
    C18 C19 H19 . . 119.6 ?
    C14 C19 H19 . . 119.6 ?
    N2 C20 C2 . . 178.8(3) ?
loop_
    _geom_hbond_atom_site_label_D
    _geom_hbond_atom_site_label_H
    _geom_hbond_atom_site_label_A
    _geom_hbond_site_symmetry_A
    _geom_hbond_distance_DH
    _geom_hbond_distance_HA
    _geom_hbond_distance_DA
    _geom_hbond_angle_DHA
    _geom_hbond_publ_flag
    N1 H1 O1 2_556 0.86 2.08 2.883(3) 155 yes
    C7 H7 O1 2_556 0.93 2.35 3.223(3) 157 yes
    C12 H12B O1 1_655 0.97 2.21 2.863(3) 124 yes
    C13 H13B F1 2_665 0.97 2.42 3.270(3) 147 yes
    C15 H15 Cg3 2_666 0.93 2.90 3.671(3) 141 yes
