# Supplementary material for: 4-(4-Fluoro­phen­yl)-2-oxo-1,2,5,6-tetra­hydro­benzo[h]quinoline-3-carbonitrile
Source: Acta Crystallogr Sect E Struct Rep Online. 2009 May 20;65(Pt 6):o1354. doi: 10.1107/S1600536809017991 (PMC2969758; doi:10.1107/S1600536809017991)
Supplement: Supplementary file 2 [file e-65-o1354-Isup2.hkl]

# 
# h,k,l, Fc-squared, Fo-squared, sigma(Fo-squared) and status flag 
# 
data_I
_shelx_title ' 060121f in P-1' 
_shelx_refln_list_code          4 
_shelx_F_calc_maximum      142.28 
_exptl_crystal_F_000       328.00 
_reflns_d_resolution_high  0.8406 
 
loop_ 
 _symmetry_equiv_pos_as_xyz 
 'x, y, z' 
 '-x, -y, -z' 
 
_cell_length_a     8.1160 
_cell_length_b     9.2782 
_cell_length_c    11.2634 
_cell_angle_alpha  98.674 
_cell_angle_beta  105.095 
_cell_angle_gamma 104.846 
 
_shelx_F_squared_multiplier     1.000 
 
loop_ 
 _refln_index_h 
 _refln_index_k 
 _refln_index_l 
 _refln_F_squared_calc 
 _refln_F_squared_meas 
 _refln_F_squared_sigma 
 _refln_observed_status 
   1   0   0      217.92      181.99      2.60 o 
   2   0   0     4703.06     4590.54     53.68 o 
   3   0   0       40.28       28.64      1.97 o 
   4   0   0      139.20      131.11      3.85 o 
   5   0   0       79.10       75.94      3.35 o 
   6   0   0       54.24       53.56      3.21 o 
   7   0   0       17.15       19.59      2.94 o 
   8   0   0        0.00       -0.05      1.96 o 
  -9   1   0        5.75        7.47      2.60 o 
  -8   1   0        0.04       -1.72      1.72 o 
  -7   1   0      225.90      242.77      7.37 o 
  -6   1   0      134.13      119.80      4.70 o 
  -5   1   0       35.79       39.41      5.91 o 
  -4   1   0        5.83        6.72      1.33 o 
  -3   1   0      913.13      972.65     16.27 o 
  -2   1   0      347.85      342.14      4.20 o 
  -1   1   0     1717.04     1653.73     14.92 o 
   0   1   0      131.17      143.64      2.81 o 
   2   1   0     3504.95     3549.61     31.12 o 
   3   1   0        9.43        8.68      1.18 o 
   4   1   0      703.82      731.33     12.51 o 
   5   1   0       37.20       35.55      3.55 o 
   6   1   0       11.62       11.27      2.14 o 
   7   1   0        6.84        9.34      2.41 o 
   8   1   0        2.27        3.48      2.30 o 
  -9   2   0        5.82        3.18      2.62 o 
  -8   2   0       18.39       22.65      2.77 o 
  -7   2   0        6.00        3.99      1.64 o 
  -6   2   0       13.92       12.77      1.70 o 
  -5   2   0        3.82        3.38      0.98 o 
  -4   2   0        0.06       -0.44      0.56 o 
  -3   2   0       71.32       69.73      1.91 o 
  -2   2   0       49.36       44.65      2.25 o 
  -1   2   0        2.44        1.07      0.54 o 
   0   2   0     5579.37     5463.57     78.81 o 
   1   2   0     1618.18     1674.67     15.45 o 
   2   2   0       49.10       48.95      1.73 o 
   3   2   0      256.36      262.29      6.48 o 
   4   2   0       31.84       32.12      3.07 o 
   5   2   0        0.33        0.98      1.17 o 
   6   2   0       39.52       34.85      5.98 o 
   7   2   0        1.73        0.27      1.67 o 
   8   2   0        3.78        6.41      4.22 o 
  -9   3   0        1.53       -1.19      2.17 o 
  -8   3   0       17.97       21.38      3.15 o 
  -7   3   0      497.20      516.01     13.08 o 
  -6   3   0       43.07       46.00      2.78 o 
  -5   3   0        1.04        0.11      0.93 o 
  -4   3   0      117.76      103.73      4.80 o 
  -3   3   0       20.21       14.46      2.06 o 
  -2   3   0      393.05      356.56      7.43 o 
  -1   3   0       13.75       14.18      1.32 o 
   0   3   0     2342.81     2518.46     43.68 o 
   1   3   0      113.18      104.29      2.42 o 
   2   3   0      126.38      150.12      4.68 o 
   3   3   0      330.87      329.19      5.93 o 
   4   3   0        0.04        0.46      1.13 o 
   5   3   0       20.04       22.96      2.53 o 
   6   3   0        0.81       -0.96      1.47 o 
   7   3   0        8.35        3.18      3.36 o 
  -9   4   0        2.63       -1.11      3.00 o 
  -8   4   0        1.56       -0.46      2.44 o 
  -7   4   0       69.80       64.22      5.45 o 
  -6   4   0        0.00       -1.74      1.74 o 
  -5   4   0        0.25        1.05      1.60 o 
  -4   4   0      281.48      296.69      8.52 o 
  -3   4   0        6.59        5.69      1.53 o 
  -2   4   0       13.85       19.10      2.16 o 
  -1   4   0      262.25      288.34      6.90 o 
   0   4   0        3.79        6.75      1.00 o 
   1   4   0       57.04       55.51      3.23 o 
   2   4   0      142.12      154.79      3.66 o 
   3   4   0        2.16        1.33      0.99 o 
   4   4   0       10.16        8.60      2.12 o 
   5   4   0        0.35       -0.83      2.30 o 
   6   4   0        2.67        2.55      2.65 o 
   7   4   0        0.01       -0.63      3.09 o 
  -9   5   0        2.23       -0.69      3.00 o 
  -8   5   0        3.91       11.33      3.76 o 
  -7   5   0       49.15       53.30      6.03 o 
  -6   5   0       13.46       17.81      3.58 o 
  -5   5   0        0.26       -0.93      1.41 o 
  -4   5   0       32.44       32.81      3.58 o 
  -3   5   0       93.94       86.94      4.18 o 
  -2   5   0      140.13      120.54      4.71 o 
  -1   5   0      190.19      199.83      4.37 o 
   0   5   0       78.09       78.91      2.57 o 
   1   5   0      142.74      146.94      5.90 o 
   2   5   0       98.35      101.96      3.14 o 
   3   5   0        7.08        4.83      2.28 o 
   4   5   0        0.04        0.84      2.00 o 
   5   5   0       16.31       16.95      3.97 o 
   6   5   0        0.69        1.76      3.25 o 
  -8   6   0        0.47       -0.07      3.06 o 
  -7   6   0       25.53       33.81      5.25 o 
  -6   6   0        7.52       14.46      3.28 o 
  -5   6   0       63.44       58.90      4.25 o 
  -4   6   0       54.93       48.54      3.58 o 
  -3   6   0        5.38        3.32      1.62 o 
  -2   6   0        5.39        7.25      2.00 o 
  -1   6   0        1.15       -0.08      0.91 o 
   0   6   0        0.45       -0.23      0.91 o 
   1   6   0       39.12       35.61      3.37 o 
   2   6   0      134.17      148.15      6.99 o 
   3   6   0       27.39       27.39      4.60 o 
   4   6   0       17.17       19.53      4.11 o 
   5   6   0        8.88       10.91      3.92 o 
  -8   7   0        0.49        1.91      3.06 o 
  -7   7   0        1.00        1.53      2.83 o 
  -6   7   0        5.90        6.45      2.76 o 
  -5   7   0        2.26       -1.07      1.56 o 
  -4   7   0       30.63       32.66      3.92 o 
  -3   7   0        1.39       -0.05      1.53 o 
  -2   7   0       32.74       29.50      2.61 o 
  -1   7   0        6.40        7.64      1.83 o 
   0   7   0       16.62       19.68      3.34 o 
   1   7   0        7.04        7.31      2.37 o 
   2   7   0        4.89        4.76      2.93 o 
   3   7   0        1.86        4.27      3.00 o 
   4   7   0        0.00        0.25      3.06 o 
  -8   8   0        0.01       -2.79      2.79 o 
  -7   8   0        3.42        7.99      3.16 o 
  -6   8   0        1.23        1.56      2.35 o 
  -5   8   0        5.14        2.06      2.07 o 
  -4   8   0        4.53        2.67      1.99 o 
  -3   8   0        4.02        3.14      2.06 o 
  -2   8   0        2.30        1.18      1.74 o 
  -1   8   0       26.33       31.74      4.23 o 
   0   8   0        0.01       -0.70      1.81 o 
   1   8   0        0.31       -0.30      2.11 o 
   2   8   0        2.92        1.60      2.67 o 
   3   8   0        0.92        0.12      2.81 o 
  -7   9   0        0.02       -0.44      2.55 o 
  -6   9   0        3.29        3.18      2.67 o 
  -5   9   0        9.42        6.96      2.90 o 
  -4   9   0        6.06        3.00      2.44 o 
  -3   9   0        1.75        2.69      2.18 o 
  -2   9   0        3.52        5.71      2.55 o 
  -1   9   0        0.42        1.23      2.27 o 
   0   9   0        1.87        2.02      2.44 o 
   1   9   0        0.16       -2.55      2.56 o 
   2   9   0        0.20        1.07      3.23 o 
  -6  10   0        0.00       -2.37      2.46 o 
  -5  10   0        0.14       -1.09      2.06 o 
  -4  10   0        0.22       -1.51      2.16 o 
  -3  10   0        1.26        1.14      2.44 o 
  -2  10   0        5.58        4.90      2.93 o 
  -1  10   0        1.55       -0.14      2.48 o 
   0  10   0        0.99       -0.69      2.64 o 
  -1 -10   1        0.59       -0.88      2.72 o 
   0 -10   1        4.97        6.22      3.11 o 
   1 -10   1        1.53        3.46      2.76 o 
   2 -10   1       18.04       16.28      3.97 o 
   3 -10   1        0.00        0.09      2.25 o 
   4 -10   1        1.03       -2.07      2.07 o 
   5 -10   1        0.03       -2.06      2.06 o 
   6 -10   1        0.87        0.30      2.85 o 
  -2  -9   1        0.28       -0.23      2.60 o 
  -1  -9   1        0.01       -2.27      2.27 o 
   0  -9   1        1.98        2.16      2.53 o 
   1  -9   1        5.29        5.74      2.53 o 
   2  -9   1       13.18       12.16      3.27 o 
   3  -9   1        0.57        1.56      2.20 o 
   4  -9   1        5.16        6.80      2.76 o 
   5  -9   1        1.36        1.76      2.46 o 
   6  -9   1        0.01       -0.74      2.28 o 
   7  -9   1        2.08        2.74      2.88 o 
  -4  -8   1        5.16        7.29      3.99 o 
  -3  -8   1        0.07       -2.60      2.60 o 
  -2  -8   1        2.08        1.18      2.34 o 
  -1  -8   1        0.22        3.11      2.21 o 
   0  -8   1        4.25        6.62      2.46 o 
   1  -8   1        8.52        7.50      2.35 o 
   2  -8   1       12.45       12.17      2.12 o 
   3  -8   1        0.31       -0.09      1.60 o 
   4  -8   1        0.18       -1.25      1.62 o 
   5  -8   1        1.39        3.07      2.21 o 
   6  -8   1        3.27        1.58      2.46 o 
   7  -8   1        0.01       -0.67      2.44 o 
  -5  -7   1       12.63       15.62      4.37 o 
  -4  -7   1        0.90        1.14      2.67 o 
  -3  -7   1        0.07       -2.04      2.37 o 
  -2  -7   1        1.13        1.95      2.02 o 
  -1  -7   1       10.22       13.44      3.07 o 
   0  -7   1       16.41       17.97      2.08 o 
   1  -7   1        2.54        1.56      1.20 o 
   2  -7   1       22.18       28.58      3.72 o 
   3  -7   1        0.86        0.11      1.53 o 
   4  -7   1       40.85       40.40      3.50 o 
   5  -7   1        0.27       -1.34      1.76 o 
   6  -7   1        3.55        2.37      2.34 o 
   7  -7   1        3.44        1.49      2.62 o 
   8  -7   1        0.73        1.39      3.20 o 
  -6  -6   1        0.02        0.63      2.78 o 
  -5  -6   1       11.02       10.12      3.67 o 
  -4  -6   1        0.04       -2.20      2.20 o 
  -3  -6   1        0.23        0.23      2.04 o 
  -2  -6   1        1.26        0.94      1.08 o 
  -1  -6   1        0.03       -0.73      0.89 o 
   0  -6   1        9.01        3.78      2.07 o 
   1  -6   1       32.39       28.40      1.87 o 
   2  -6   1       57.33       53.65      3.39 o 
   3  -6   1       10.12        9.47      2.14 o 
   4  -6   1      132.22      126.71      5.85 o 
   5  -6   1        0.02       -0.42      1.67 o 
   6  -6   1        0.20        1.28      1.95 o 
   7  -6   1        0.15       -1.18      2.14 o 
   8  -6   1        0.02       -2.42      2.42 o 
  -6  -5   1        0.00        1.62      3.04 o 
  -5  -5   1        1.48        4.06      2.86 o 
  -4  -5   1       10.14       12.09      1.96 o 
  -3  -5   1       69.79       68.11      2.89 o 
  -2  -5   1       68.52       70.09      2.68 o 
  -1  -5   1      422.48      454.98      7.06 o 
   0  -5   1       56.52       54.37      2.25 o 
   1  -5   1      489.55      509.14      8.84 o 
   2  -5   1        1.22        2.74      1.37 o 
   3  -5   1       83.02       77.38      4.02 o 
   4  -5   1      101.25      120.00      5.48 o 
   5  -5   1       12.25       13.68      2.92 o 
   6  -5   1        0.05        0.79      1.86 o 
   7  -5   1        0.10        0.19      1.93 o 
   8  -5   1        1.46       -1.46      2.71 o 
   9  -5   1        0.08       -1.44      3.64 o 
  -7  -4   1        0.47       -2.56      2.56 o 
  -6  -4   1        2.73        3.02      2.81 o 
  -5  -4   1       16.89       15.10      2.26 o 
  -4  -4   1        3.93        3.76      1.41 o 
  -3  -4   1      157.07      165.05      4.20 o 
  -2  -4   1       95.42       94.57      2.89 o 
  -1  -4   1        0.80        0.47      0.62 o 
   0  -4   1      130.59      131.81      6.45 o 
   1  -4   1      285.94      276.42      6.52 o 
   2  -4   1        0.54        0.25      0.83 o 
   3  -4   1      115.61      111.21      4.60 o 
   4  -4   1      369.61      372.07      9.89 o 
   5  -4   1       18.83       26.63      3.67 o 
   6  -4   1       44.85       43.35      4.04 o 
   7  -4   1        0.36       -1.56      2.23 o 
   8  -4   1        2.72        5.36      3.30 o 
   9  -4   1        1.82        0.60      3.34 o 
  -7  -3   1        0.60       -1.48      1.86 o 
  -6  -3   1       24.94       28.06      3.14 o 
  -5  -3   1        2.57        2.90      1.39 o 
  -4  -3   1        6.19        6.30      1.45 o 
  -3  -3   1      590.45      652.39     10.29 o 
  -2  -3   1      481.55      511.30      7.04 o 
  -1  -3   1        0.18        0.25      0.48 o 
   0  -3   1      459.68      515.28     11.00 o 
   1  -3   1      460.89      412.95      7.59 o 
   2  -3   1      577.44      600.26     10.63 o 
   3  -3   1        0.29       -0.51      0.83 o 
   4  -3   1       15.46       13.32      2.58 o 
   5  -3   1       13.47       16.22      4.69 o 
   6  -3   1      162.33      148.03     10.35 o 
   7  -3   1       52.20       53.56      3.64 o 
   8  -3   1       10.11        9.26      2.41 o 
   9  -3   1        1.29        0.03      2.06 o 
  -8  -2   1        0.01       -0.05      2.06 o 
  -7  -2   1        0.70        1.79      1.83 o 
  -6  -2   1        3.45        3.29      1.58 o 
  -5  -2   1       11.85       10.60      1.79 o 
  -4  -2   1        0.02       -0.84      0.84 o 
  -3  -2   1       69.80       61.89      4.51 o 
  -2  -2   1      103.56      104.97      2.58 o 
  -1  -2   1      923.27      874.01      9.01 o 
   0  -2   1      907.43      961.45      9.50 o 
   1  -2   1        7.25       10.54      0.98 o 
   2  -2   1        4.66        5.06      1.21 o 
   3  -2   1      509.88      518.00      7.22 o 
   4  -2   1       51.02       50.40      5.58 o 
   5  -2   1       59.66       50.66      2.64 o 
   6  -2   1      130.70      122.14      5.74 o 
   7  -2   1        0.98       -1.21      1.66 o 
   8  -2   1        6.91        5.65      2.39 o 
   9  -2   1        0.02       -2.29      2.29 o 
  -8  -1   1        0.57        2.18      2.09 o 
  -7  -1   1        2.06       -0.15      1.83 o 
  -6  -1   1        2.34       -0.10      1.29 o 
  -5  -1   1       18.72       21.65      2.24 o 
  -4  -1   1      191.07      203.59      4.74 o 
  -3  -1   1      641.78      693.57      8.83 o 
  -2  -1   1      156.21      128.11      3.75 o 
  -1  -1   1       99.30      109.41      1.94 o 
   0  -1   1      492.78      473.32      7.50 o 
   1  -1   1      770.33      768.65      7.30 o 
   2  -1   1      200.22      206.82      5.36 o 
   3  -1   1        0.04        1.06      0.72 o 
   4  -1   1        1.07       -0.24      0.77 o 
   5  -1   1       92.68       92.38      3.76 o 
   6  -1   1      833.25      869.25     14.07 o 
   7  -1   1        1.44       -0.36      1.83 o 
   8  -1   1        0.11       -0.16      2.99 o 
  -9   0   1       26.72       39.50      4.58 o 
  -8   0   1        0.13        1.34      1.91 o 
  -7   0   1       18.73       19.74      3.04 o 
  -6   0   1       42.36       47.76      3.47 o 
  -5   0   1        6.01        7.57      1.60 o 
  -4   0   1       42.70       53.00      5.36 o 
  -3   0   1      114.52      114.38      2.96 o 
  -2   0   1     1620.44     1696.27     22.87 o 
  -1   0   1     1708.99     1575.43     14.13 o 
   1   0   1      258.19      229.02      4.73 o 
   2   0   1     2423.55     2359.24     40.44 o 
   3   0   1      186.74      173.90      2.65 o 
   4   0   1      411.48      384.74      7.15 o 
   5   0   1        1.30        0.27      1.11 o 
   6   0   1      119.44      119.92      6.71 o 
   7   0   1        2.47        1.77      1.98 o 
   8   0   1        0.01       -0.73      2.09 o 
  -9   1   1        0.10        0.13      1.97 o 
  -8   1   1       11.93       19.93      8.72 o 
  -7   1   1      197.11      199.74      6.45 o 
  -6   1   1        6.44        8.27      1.88 o 
  -5   1   1        0.59        1.71      1.08 o 
  -4   1   1      143.59      137.21      4.86 o 
  -3   1   1      387.73      422.27      4.94 o 
  -2   1   1     1104.47     1050.22     10.14 o 
  -1   1   1      380.28      356.44      3.91 o 
   0   1   1     4229.21     4090.42     33.23 o 
   1   1   1     3715.79     3638.04     40.06 o 
   2   1   1     1803.10     1763.35     13.39 o 
   3   1   1      180.90      180.55      2.70 o 
   4   1   1      434.41      413.99     20.29 o 
   5   1   1       36.05       35.95      6.30 o 
   6   1   1      704.11      680.54     17.57 o 
   7   1   1        0.39       -0.34      1.76 o 
   8   1   1       25.99       20.77      3.47 o 
  -9   2   1        4.45        1.85      1.96 o 
  -8   2   1        2.95        1.15      1.52 o 
  -7   2   1       18.43       15.97      2.11 o 
  -6   2   1        7.98        6.39      1.95 o 
  -5   2   1       30.91       32.35      2.01 o 
  -4   2   1       16.85       14.06      1.30 o 
  -2   2   1       60.76       56.76      1.38 o 
  -1   2   1    20242.99    17235.47    333.55 o 
   0   2   1      273.37      269.88      3.82 o 
   1   2   1      578.49      581.52      5.30 o 
   2   2   1       19.13       18.44      1.10 o 
   3   2   1      370.21      370.50      4.54 o 
   4   2   1       22.97       24.44      2.30 o 
   5   2   1      137.58      133.22      4.55 o 
   6   2   1       38.65       34.24      5.36 o 
   7   2   1        0.81        1.18      2.51 o 
  -9   3   1        1.19        1.25      2.23 o 
  -8   3   1       21.01       19.59      3.24 o 
  -7   3   1      181.95      175.70      6.00 o 
  -6   3   1        0.48       -0.58      1.27 o 
  -5   3   1        3.71        2.49      1.18 o 
  -4   3   1       13.73       12.37      1.57 o 
  -3   3   1       30.72       32.27      2.11 o 
  -2   3   1       59.19       49.53      2.57 o 
  -1   3   1     2221.73     2225.38     19.94 o 
   0   3   1        3.73        2.86      0.72 o 
   1   3   1      175.43      184.70      2.62 o 
   2   3   1        6.52        6.94      1.35 o 
   3   3   1      152.25      167.42      4.12 o 
   4   3   1       18.72       18.42      2.13 o 
   5   3   1        4.03        4.41      1.64 o 
   6   3   1        0.00       -0.46      2.55 o 
   7   3   1       11.31        8.80      3.76 o 
  -9   4   1        0.12       -2.95      2.95 o 
  -8   4   1        0.18        0.51      3.07 o 
  -7   4   1      179.11      188.16      6.33 o 
  -6   4   1        1.37        1.48      1.41 o 
  -5   4   1        9.12       11.49      2.71 o 
  -4   4   1        0.06       -1.19      1.19 o 
  -3   4   1        2.48        1.11      1.12 o 
  -2   4   1       27.18       23.21      1.95 o 
  -1   4   1      982.26     1059.43     16.67 o 
   0   4   1        8.35       12.52      1.57 o 
   1   4   1        9.17        8.43      0.88 o 
   2   4   1        0.04       -0.11      0.71 o 
   3   4   1        1.13        0.80      1.01 o 
   4   4   1        9.11        8.40      2.90 o 
   5   4   1        3.56        4.32      2.81 o 
   6   4   1        1.76        2.21      2.81 o 
  -9   5   1        9.75       12.33      4.51 o 
  -8   5   1      131.32      141.23      8.29 o 
  -7   5   1       41.73       55.33      6.24 o 
  -6   5   1        4.65        7.98      2.72 o 
  -5   5   1        6.50        5.41      2.06 o 
  -4   5   1        4.97        5.08      1.93 o 
  -3   5   1        0.61       -0.76      0.97 o 
  -2   5   1       21.80       23.21      2.28 o 
  -1   5   1      645.70      653.30      8.68 o 
   0   5   1        1.04       -0.69      0.69 o 
   1   5   1       19.00       18.61      1.44 o 
   2   5   1       69.83       64.50      4.53 o 
   3   5   1        3.48        3.36      2.04 o 
   4   5   1        0.86        1.63      2.23 o 
   5   5   1        0.33       -1.44      2.46 o 
   6   5   1        1.38       -3.06      3.06 o 
  -9   6   1        4.63        9.73      4.18 o 
  -8   6   1        4.06        1.67      2.93 o 
  -7   6   1       56.42       61.17      5.36 o 
  -6   6   1       35.09       49.57      5.29 o 
  -5   6   1       34.69       37.43      4.53 o 
  -4   6   1       42.42       37.35      3.18 o 
  -3   6   1        2.15       -0.04      1.32 o 
  -2   6   1       15.86       15.23      2.76 o 
  -1   6   1        1.07        0.31      1.32 o 
   0   6   1        2.01       -0.46      1.55 o 
   1   6   1       48.25       42.26      3.67 o 
   2   6   1       20.09       19.97      3.74 o 
   3   6   1        8.84       10.36      3.20 o 
   4   6   1        0.33       -0.25      2.49 o 
   5   6   1        3.00        0.88      3.21 o 
  -8   7   1       10.55       21.62      4.83 o 
  -7   7   1        5.43        2.93      2.62 o 
  -6   7   1        3.09        0.09      2.13 o 
  -5   7   1       75.84       67.58      4.71 o 
  -4   7   1        0.52        0.49      1.67 o 
  -3   7   1        7.22        5.99      2.16 o 
  -2   7   1        0.01        0.76      1.55 o 
  -1   7   1       12.01       12.07      2.88 o 
   0   7   1        0.78        0.19      1.67 o 
   1   7   1       13.10        9.50      2.90 o 
   2   7   1        1.25       -0.33      2.28 o 
   3   7   1        0.29       -1.88      2.11 o 
   4   7   1        3.05        2.41      3.06 o 
  -8   8   1        8.28        6.17      3.72 o 
  -7   8   1        1.08        2.13      2.90 o 
  -6   8   1       19.36       19.31      4.09 o 
  -5   8   1       15.11       15.72      3.36 o 
  -4   8   1        0.12        0.26      1.79 o 
  -3   8   1       12.24       13.32      3.16 o 
  -2   8   1        0.09       -1.21      1.74 o 
  -1   8   1        6.40        5.76      2.60 o 
   0   8   1        7.85       13.32      3.30 o 
   1   8   1       11.34        7.11      3.00 o 
   2   8   1       11.17        6.66      3.60 o 
   3   8   1        1.03       -2.44      2.44 o 
  -7   9   1        0.63       -0.67      2.62 o 
  -6   9   1        1.52       -0.84      2.14 o 
  -5   9   1       16.96       10.77      3.13 o 
  -4   9   1        0.19       -1.77      1.77 o 
  -3   9   1        8.89        7.99      3.09 o 
  -2   9   1        0.48        2.58      2.35 o 
  -1   9   1        0.35        0.05      2.21 o 
   0   9   1        0.41        0.67      2.30 o 
   1   9   1        1.20        0.14      2.51 o 
   2   9   1        0.03       -2.56      2.56 o 
  -6  10   1        1.81        1.74      2.71 o 
  -5  10   1        0.96       -2.28      2.39 o 
  -4  10   1        0.05        1.05      2.42 o 
  -3  10   1        2.74        1.21      2.74 o 
  -2  10   1        1.83       -0.88      2.64 o 
  -1  10   1        0.07       -1.91      2.62 o 
   0  10   1        0.06       -1.05      2.58 o 
   2 -11   2        0.99        1.25      2.69 o 
   3 -11   2        0.07        1.91      2.58 o 
  -1 -10   2        9.85       20.27      4.78 o 
   0 -10   2        8.33        8.47      3.27 o 
   1 -10   2       27.37       28.74      4.64 o 
   2 -10   2        0.72       -0.88      2.14 o 
   3 -10   2        6.00        3.99      2.79 o 
   4 -10   2        4.18        2.63      2.06 o 
   5 -10   2        0.08        0.77      2.35 o 
  -3  -9   2        1.05       -0.09      3.21 o 
  -2  -9   2        3.60        5.34      3.34 o 
  -1  -9   2        7.16        8.48      3.09 o 
   0  -9   2        3.39        4.87      2.65 o 
   1  -9   2        5.99       10.03      3.09 o 
   2  -9   2       14.43       13.16      2.32 o 
   3  -9   2        2.80        2.96      1.80 o 
   4  -9   2        3.79        2.07      2.06 o 
   5  -9   2        0.28       -0.26      1.81 o 
   6  -9   2        0.36        4.58      2.79 o 
   7  -9   2        1.18       -1.42      2.65 o 
  -4  -8   2        0.81        0.05      2.85 o 
  -3  -8   2        0.07       -0.32      2.69 o 
  -2  -8   2        1.46        5.09      2.90 o 
  -1  -8   2       17.93       23.05      3.78 o 
   0  -8   2        3.12        4.36      2.21 o 
   1  -8   2       71.92       71.45      3.42 o 
   2  -8   2        1.98        0.94      1.44 o 
   3  -8   2        3.89        2.56      1.90 o 
   4  -8   2        0.02       -0.97      1.51 o 
   5  -8   2        0.28        0.53      2.09 o 
   6  -8   2        1.27        1.05      2.44 o 
   7  -8   2        0.27        0.23      2.14 o 
  -5  -7   2        3.07        2.32      3.36 o 
  -4  -7   2        5.67        7.10      3.14 o 
  -3  -7   2        0.97        2.55      2.53 o 
  -2  -7   2        4.72        4.76      2.39 o 
  -1  -7   2        2.07        1.02      1.92 o 
   0  -7   2        4.55        4.87      1.44 o 
   1  -7   2      126.67      125.38      8.76 o 
   2  -7   2        9.62        9.66      2.21 o 
   3  -7   2       16.22       18.13      2.88 o 
   4  -7   2       20.29       23.80      3.57 o 
   5  -7   2        8.81       12.26      3.20 o 
   6  -7   2        4.65        6.38      2.74 o 
   7  -7   2        3.78        5.60      3.37 o 
   8  -7   2        1.81        0.65      2.85 o 
  -6  -6   2        0.50        1.30      3.16 o 
  -5  -6   2       30.69       43.55      5.74 o 
  -4  -6   2        0.56        2.62      2.27 o 
  -3  -6   2        1.18       -0.91      1.07 o 
  -2  -6   2       13.15       12.47      3.64 o 
  -1  -6   2        0.21        0.43      1.43 o 
   0  -6   2       17.72       17.33      1.89 o 
   1  -6   2       19.96       20.90      2.03 o 
   2  -6   2       13.51       17.90      2.62 o 
   3  -6   2        4.63        5.62      1.83 o 
   4  -6   2       23.25       32.30      3.78 o 
   5  -6   2       39.76       38.01      3.69 o 
   6  -6   2        1.81       -0.54      2.07 o 
   7  -6   2        1.76        2.88      2.53 o 
   8  -6   2        1.66        5.13      3.39 o 
  -6  -5   2       22.74       16.16      3.88 o 
  -5  -5   2        0.00        0.33      1.45 o 
  -4  -5   2        0.23       -1.03      1.03 o 
  -3  -5   2        9.97       10.95      3.60 o 
  -2  -5   2        0.06       -0.67      0.77 o 
  -1  -5   2       78.90       71.95      4.58 o 
   0  -5   2       42.77       38.78      2.13 o 
   1  -5   2      124.28      121.94      3.44 o 
   2  -5   2        3.21        4.87      1.44 o 
   3  -5   2       23.97       27.23      3.04 o 
   4  -5   2        4.98        7.80      2.35 o 
   5  -5   2       32.90       36.38      4.29 o 
   6  -5   2        1.63        0.60      1.93 o 
   7  -5   2        0.85        0.49      2.35 o 
   8  -5   2        0.89        0.18      2.62 o 
  -7  -4   2        0.59        1.74      2.79 o 
  -6  -4   2       37.12       40.30      8.21 o 
  -5  -4   2       10.53        8.54      2.01 o 
  -4  -4   2        4.96        6.68      2.23 o 
  -3  -4   2      103.13      101.88      3.87 o 
  -2  -4   2       27.86       26.23      1.60 o 
   0  -4   2       94.84       96.16      2.72 o 
   1  -4   2      749.99      776.53     12.60 o 
   2  -4   2      103.04      101.66      3.95 o 
   3  -4   2     1149.00     1263.24     20.31 o 
   4  -4   2       65.43       66.82      4.13 o 
   5  -4   2       87.86       94.24      5.39 o 
   6  -4   2        4.22        4.22      2.27 o 
   7  -4   2        8.16        9.78      3.23 o 
   8  -4   2        1.79        0.25      2.79 o 
  -8  -3   2        0.00       -1.08      2.20 o 
  -7  -3   2        5.15        5.86      2.21 o 
  -6  -3   2        0.01       -0.80      1.30 o 
  -5  -3   2        8.21        8.52      1.71 o 
  -4  -3   2       19.19       22.93      5.80 o 
  -3  -3   2      222.91      244.51      4.91 o 
  -2  -3   2      340.58      368.40      8.55 o 
  -1  -3   2       93.95      103.83      2.54 o 
   0  -3   2      458.26      462.89      6.07 o 
   1  -3   2      590.15      561.41      9.42 o 
   3  -3   2       72.28       75.76      3.86 o 
   4  -3   2       90.53       84.88      3.75 o 
   5  -3   2        0.21       -0.83      1.06 o 
   6  -3   2        0.30       -1.21      1.89 o 
   7  -3   2        3.00        2.54      1.61 o 
   8  -3   2        0.07        0.74      1.95 o 
  -8  -2   2        2.61        0.43      2.12 o 
  -7  -2   2        0.27       -1.50      1.50 o 
  -6  -2   2       14.74       12.88      2.13 o 
  -5  -2   2        5.94        8.21      1.63 o 
  -4  -2   2        4.46        5.45      1.19 o 
  -3  -2   2       45.51       44.70      1.92 o 
  -2  -2   2      320.39      327.71      4.89 o 
  -1  -2   2      158.76      141.17      2.57 o 
   0  -2   2      402.99      388.46      7.84 o 
   1  -2   2        0.34        0.25      0.56 o 
   2  -2   2      505.50      472.51      6.20 o 
   3  -2   2     1707.26     1753.19     22.44 o 
   4  -2   2      155.82      148.26      6.17 o 
   5  -2   2        0.10       -1.44      1.58 o 
   6  -2   2       17.40       17.02      3.39 o 
   7  -2   2        3.94        3.79      2.53 o 
   8  -2   2        7.78        6.23      2.51 o 
  -8  -1   2        1.13        0.77      1.95 o 
  -7  -1   2       28.40       33.41      3.36 o 
  -6  -1   2       34.18       35.78      2.85 o 
  -5  -1   2       17.60       18.51      3.24 o 
  -4  -1   2      929.74     1012.95     12.45 o 
  -3  -1   2      879.57      926.39     10.69 o 
  -2  -1   2       24.97       18.72      1.02 o 
  -1  -1   2      158.13      139.13      3.07 o 
   0  -1   2      182.11      161.76      2.33 o 
   1  -1   2      425.35      409.03      7.22 o 
   2  -1   2       61.11       64.52      3.06 o 
   3  -1   2      340.24      382.01      9.42 o 
   4  -1   2       25.20       19.94      3.06 o 
   5  -1   2       64.02       66.21      4.78 o 
   6  -1   2      294.57      304.38     11.40 o 
   7  -1   2        6.61        6.82      3.25 o 
   8  -1   2        0.00       -3.16      3.16 o 
  -9   0   2        0.07        0.26      2.40 o 
  -8   0   2        1.82        1.06      1.94 o 
  -7   0   2       33.43       42.31      3.77 o 
  -6   0   2        0.34       -0.55      1.11 o 
  -5   0   2        3.04        3.41      1.28 o 
  -4   0   2       45.30       44.45      2.15 o 
  -3   0   2       16.76       15.17      1.34 o 
  -2   0   2      746.66      743.73      7.92 o 
  -1   0   2     1985.67     1925.22     24.80 o 
   0   0   2       42.79       41.81      1.05 o 
   1   0   2       17.40       17.20      1.46 o 
   2   0   2      516.01      533.90     10.47 o 
   3   0   2        8.61        7.15      1.50 o 
   4   0   2      105.69       92.13      4.74 o 
   5   0   2        0.00       -0.68      1.17 o 
   6   0   2       21.23       21.05      4.53 o 
   7   0   2       40.56       37.84      5.81 o 
   8   0   2        0.85       -3.18      3.18 o 
  -9   1   2        2.80        2.78      2.06 o 
  -8   1   2        3.84        4.47      1.83 o 
  -7   1   2        6.15        6.99      1.59 o 
  -6   1   2       45.59       38.51      2.21 o 
  -5   1   2      134.71      130.49      5.31 o 
  -4   1   2       53.12       65.18      1.41 o 
  -3   1   2     1167.28     1212.66      8.40 o 
  -2   1   2       31.59       30.10      0.92 o 
   0   1   2      165.37      166.52      2.73 o 
   1   1   2      268.62      248.25      4.93 o 
   2   1   2      111.00      106.13      2.40 o 
   3   1   2       47.15       40.86      1.43 o 
   4   1   2      168.38      149.93      4.42 o 
   5   1   2      419.09      432.32     11.62 o 
   6   1   2        2.20       -0.89      1.77 o 
   7   1   2        1.54        1.99      3.18 o 
   8   1   2        1.67       -3.46      3.46 o 
  -9   2   2        0.01       -0.16      1.77 o 
  -8   2   2        5.66        3.97      1.62 o 
  -7   2   2       25.80       30.20      2.49 o 
  -6   2   2       25.02       28.12      2.19 o 
  -5   2   2        7.20        7.31      1.50 o 
  -4   2   2       54.54       54.22      2.00 o 
  -2   2   2        3.00        2.56      0.54 o 
  -1   2   2     9512.58     8991.10     88.74 o 
   0   2   2       44.45       44.67      2.12 o 
   1   2   2        0.00       -0.12      0.36 o 
   2   2   2        6.53        7.30      1.25 o 
   3   2   2      137.75      140.89      3.03 o 
   4   2   2        0.31       -0.73      1.04 o 
   5   2   2      192.02      193.86      5.74 o 
   6   2   2       46.32       42.42      6.03 o 
   7   2   2        8.00        6.41      3.36 o 
  -9   3   2        3.86        5.63      2.52 o 
  -8   3   2       90.03       94.86      4.74 o 
  -7   3   2        0.01       -0.17      1.54 o 
  -6   3   2       14.80       18.85      3.07 o 
  -5   3   2       14.54       14.24      1.88 o 
  -4   3   2       46.47       47.34      1.80 o 
  -3   3   2       76.38       73.36      1.89 o 
  -2   3   2      147.32      140.65      2.48 o 
  -1   3   2     1797.96     1845.73     17.37 o 
   0   3   2      287.02      281.10      4.71 o 
   1   3   2        3.97        2.43      0.84 o 
   2   3   2       32.38       32.96      1.92 o 
   3   3   2        4.94        5.15      0.98 o 
   4   3   2        3.21        3.09      2.09 o 
   5   3   2      278.38      270.99     10.75 o 
   6   3   2        0.05       -1.67      2.60 o 
   7   3   2        9.22       13.32      4.46 o 
  -9   4   2        0.92       -0.30      2.62 o 
  -8   4   2       18.37       16.75      3.10 o 
  -7   4   2        3.68        3.89      1.91 o 
  -6   4   2        1.66        1.24      1.39 o 
  -5   4   2        5.68        3.74      1.31 o 
  -4   4   2        1.41        1.96      1.01 o 
  -3   4   2        3.71        6.18      1.20 o 
  -2   4   2      876.56      811.42      9.78 o 
  -1   4   2      260.67      268.29     13.08 o 
   0   4   2      144.66      155.71      2.27 o 
   1   4   2        0.21        0.16      0.50 o 
   2   4   2        0.79        2.09      1.11 o 
   3   4   2        0.89        0.67      1.74 o 
   4   4   2       20.94       24.77      4.25 o 
   5   4   2       61.75       56.18      5.36 o 
   6   4   2        4.73        7.15      3.85 o 
  -9   5   2        1.11       -0.42      3.36 o 
  -8   5   2       58.62       64.15      5.80 o 
  -7   5   2        4.78        7.03      2.93 o 
  -6   5   2        1.23        0.61      1.97 o 
  -5   5   2       32.66       33.50      3.97 o 
  -4   5   2        1.75        1.90      1.62 o 
  -3   5   2       46.71       32.27      2.69 o 
  -2   5   2      234.18      226.68      4.91 o 
  -1   5   2      557.83      547.41     10.75 o 
   0   5   2        3.95        3.45      1.22 o 
   1   5   2        3.14        3.01      1.14 o 
   2   5   2        0.12       -0.88      1.56 o 
   3   5   2        0.25       -1.74      1.74 o 
   4   5   2        0.27       -1.86      2.37 o 
   5   5   2        0.12       -2.69      2.83 o 
  -9   6   2        0.34       -1.34      3.43 o 
  -8   6   2      135.68      140.57      8.15 o 
  -7   6   2        0.04       -2.34      2.55 o 
  -6   6   2       27.41       43.21      5.13 o 
  -5   6   2        0.63        1.74      1.93 o 
  -4   6   2       55.90       53.23      3.88 o 
  -3   6   2       17.45       19.62      3.02 o 
  -2   6   2      232.31      237.80      7.91 o 
  -1   6   2        0.13       -0.32      1.53 o 
   0   6   2        3.72        5.69      2.16 o 
   1   6   2       13.46       12.89      3.06 o 
   2   6   2        0.89       -0.97      1.97 o 
   3   6   2        0.34       -0.12      2.21 o 
   4   6   2        1.44        0.23      2.95 o 
   5   6   2        5.41        6.76      3.86 o 
  -8   7   2        4.92        0.14      3.23 o 
  -7   7   2        3.69        2.67      3.06 o 
  -6   7   2        7.79       10.14      3.06 o 
  -5   7   2       12.24       21.84      3.67 o 
  -4   7   2       20.08       16.93      3.28 o 
  -3   7   2       47.37       45.44      3.85 o 
  -2   7   2        7.83        3.46      2.11 o 
  -1   7   2       45.81       42.35      3.97 o 
   0   7   2       68.08       72.90      5.11 o 
   1   7   2        1.61        4.04      2.39 o 
   2   7   2        0.96       -0.32      2.14 o 
   3   7   2        0.42       -1.19      2.60 o 
   4   7   2        0.09        0.83      3.36 o 
  -8   8   2       35.54       52.79      6.89 o 
  -7   8   2        5.40        3.83      3.34 o 
  -6   8   2        1.71        0.77      2.21 o 
  -5   8   2        5.76        4.39      2.60 o 
  -4   8   2        1.90        0.30      2.09 o 
  -3   8   2       23.04       20.25      3.67 o 
  -2   8   2        0.32        1.95      2.06 o 
  -1   8   2        6.83        3.79      2.39 o 
   0   8   2        1.25        2.55      2.46 o 
   1   8   2       28.92       30.97      5.13 o 
   2   8   2        0.38       -1.55      2.64 o 
   3   8   2        4.18        0.39      2.97 o 
  -7   9   2        0.14       -2.60      2.60 o 
  -6   9   2        7.10        7.54      3.50 o 
  -5   9   2        0.15        0.18      2.42 o 
  -4   9   2        3.07        0.40      2.27 o 
  -3   9   2        0.00        2.60      2.49 o 
  -2   9   2        2.26       -0.09      2.16 o 
  -1   9   2        0.32        1.05      2.27 o 
   0   9   2        5.51        4.83      2.67 o 
   1   9   2        0.35       -1.76      2.65 o 
  -5  10   2        0.11        0.47      2.69 o 
  -4  10   2        1.58        1.51      2.83 o 
  -3  10   2        0.06       -2.34      2.64 o 
  -2  10   2        0.24        0.67      2.69 o 
  -1  10   2        1.17       -0.53      2.46 o 
   2 -11   3        0.11       -1.41      2.35 o 
  -1 -10   3       36.99       47.71      6.29 o 
   0 -10   3        0.03        2.37      2.95 o 
   1 -10   3        1.46        0.23      2.44 o 
   2 -10   3        0.35       -1.35      2.28 o 
   3 -10   3        9.35        8.45      2.91 o 
   4 -10   3        0.02        1.92      1.94 o 
   5 -10   3       10.03       13.16      3.83 o 
  -3  -9   3        0.80       -0.47      3.06 o 
  -2  -9   3       57.72       50.78      4.83 o 
  -1  -9   3        0.45        0.72      2.64 o 
   0  -9   3        1.96        3.62      2.44 o 
   1  -9   3        3.96        2.92      1.75 o 
   2  -9   3        4.23        2.04      1.76 o 
   3  -9   3        0.36        0.93      1.64 o 
   4  -9   3        2.19       -0.90      2.20 o 
   5  -9   3       16.15       21.43      4.30 o 
   6  -9   3        0.23        0.63      2.85 o 
  -4  -8   3        0.83       -2.25      2.76 o 
  -3  -8   3        0.24       -2.27      2.27 o 
  -2  -8   3       27.42       43.42      5.08 o 
  -1  -8   3       10.93       16.61      2.37 o 
   0  -8   3       66.69       62.52      3.25 o 
   1  -8   3        2.89        3.45      1.82 o 
   2  -8   3       39.33       44.63      3.41 o 
   3  -8   3       11.96        8.63      2.69 o 
   4  -8   3        9.60       14.07      3.20 o 
   5  -8   3        0.00       -0.25      2.09 o 
   6  -8   3        6.02        5.99      2.93 o 
   7  -8   3       19.11       24.72      4.88 o 
  -5  -7   3        3.41        1.69      3.28 o 
  -4  -7   3        0.07        0.77      2.65 o 
  -3  -7   3        3.70        3.21      1.74 o 
  -2  -7   3        4.23        1.72      1.43 o 
  -1  -7   3        0.17       -0.41      1.06 o 
   0  -7   3        7.64        8.16      2.85 o 
   1  -7   3       70.67       71.24      3.78 o 
   2  -7   3        2.32        1.57      2.27 o 
   3  -7   3        0.08       -1.28      1.28 o 
   4  -7   3        0.16        1.39      1.72 o 
   5  -7   3        1.06        0.74      2.14 o 
   6  -7   3        0.78       -0.88      2.35 o 
   7  -7   3        5.61        1.91      3.00 o 
  -6  -6   3        6.21        8.01      3.65 o 
  -5  -6   3        1.61        1.90      2.64 o 
  -4  -6   3        0.74       -1.24      1.24 o 
  -3  -6   3        5.54        6.52      3.19 o 
  -2  -6   3       22.44       23.95      2.26 o 
  -1  -6   3       72.44       79.47      3.05 o 
   0  -6   3       97.30      108.66      3.56 o 
   1  -6   3       37.12       33.23      2.98 o 
   2  -6   3        1.46        2.00      1.34 o 
   3  -6   3       16.63       16.65      2.76 o 
   4  -6   3        8.58        6.73      2.35 o 
   5  -6   3        0.13       -0.47      1.77 o 
   6  -6   3        4.97        9.05      3.09 o 
   7  -6   3       23.36       22.27      4.29 o 
   8  -6   3        0.02        0.95      2.78 o 
  -7  -5   3        4.35        1.55      3.27 o 
  -6  -5   3       12.41       12.73      3.79 o 
  -5  -5   3       28.51       31.51      3.07 o 
  -4  -5   3        6.44        7.40      1.71 o 
  -3  -5   3        8.27       14.35      3.59 o 
  -2  -5   3        8.50        9.44      1.41 o 
  -1  -5   3        1.36        1.31      1.43 o 
   0  -5   3      461.79      480.87      7.50 o 
   1  -5   3       87.84       88.25      2.95 o 
   2  -5   3       22.49       17.71      2.32 o 
   3  -5   3       52.78       47.62      3.34 o 
   4  -5   3       59.03       53.88      3.86 o 
   5  -5   3        1.31       -1.37      1.58 o 
   6  -5   3        3.56        2.60      2.49 o 
   7  -5   3       11.11       10.73      3.48 o 
   8  -5   3        2.76        0.28      2.67 o 
  -7  -4   3        0.17       -0.16      1.83 o 
  -6  -4   3      101.40       92.55      4.20 o 
  -5  -4   3        2.19        2.90      1.43 o 
  -4  -4   3        1.67        0.83      1.06 o 
  -3  -4   3       29.50       29.22      3.59 o 
  -2  -4   3        7.16        5.65      1.15 o 
  -1  -4   3      214.75      229.33      5.36 o 
   0  -4   3       62.47       59.55      2.16 o 
   1  -4   3        0.33       -0.18      0.60 o 
   2  -4   3        7.02        8.33      1.76 o 
   3  -4   3      129.33      141.81      5.55 o 
   4  -4   3       73.14       70.93      4.43 o 
   5  -4   3       35.84       45.15      4.81 o 
   6  -4   3        0.66       -0.77      1.86 o 
   7  -4   3       10.79        9.63      3.48 o 
   8  -4   3        0.47        3.90      2.97 o 
  -8  -3   3       17.28       21.89      3.46 o 
  -7  -3   3       14.46       15.12      2.56 o 
  -6  -3   3        1.96        3.19      1.54 o 
  -5  -3   3        0.56       -0.17      1.08 o 
  -4  -3   3       34.28       28.20      1.93 o 
  -3  -3   3       52.70       53.95      2.25 o 
  -2  -3   3        0.61        0.48      0.78 o 
  -1  -3   3      573.30      605.20      7.45 o 
   0  -3   3     1556.83     1678.57     16.25 o 
   1  -3   3       19.97       18.04      1.48 o 
   2  -3   3        9.23        8.20      1.58 o 
   3  -3   3        0.65       -0.41      0.76 o 
   4  -3   3       89.81       83.68      3.14 o 
   5  -3   3        1.24        1.56      1.10 o 
   6  -3   3       15.84       18.64      2.45 o 
   7  -3   3       12.12       13.43      2.47 o 
   8  -3   3        1.04        0.22      1.88 o 
  -8  -2   3        1.13        3.65      2.17 o 
  -7  -2   3       31.22       36.70      3.66 o 
  -6  -2   3       21.32       17.85      2.42 o 
  -5  -2   3        8.76        8.16      1.57 o 
  -4  -2   3      136.63      139.72      3.99 o 
  -3  -2   3      318.87      346.99      5.68 o 
  -2  -2   3        2.70        3.55      2.40 o 
  -1  -2   3      293.27      293.78      4.41 o 
   0  -2   3      411.93      419.48      5.20 o 
   1  -2   3      331.59      334.48      6.55 o 
   2  -2   3      578.33      620.34     10.27 o 
   3  -2   3      328.42      392.96      9.75 o 
   4  -2   3       73.17       75.85      4.62 o 
   5  -2   3        2.50        0.33      1.88 o 
   6  -2   3       21.98       21.03      4.30 o 
   7  -2   3       20.82       26.67      4.66 o 
   8  -2   3        2.47       -1.05      1.79 o 
  -9  -1   3        0.16       -0.71      2.28 o 
  -8  -1   3       19.57       25.13      3.43 o 
  -7  -1   3        1.67        0.81      1.52 o 
  -6  -1   3        0.14       -0.67      1.22 o 
  -5  -1   3        2.12        0.54      0.97 o 
  -4  -1   3      323.20      374.07      7.37 o 
  -3  -1   3       21.46       25.03      1.40 o 
  -2  -1   3      544.53      567.66      6.56 o 
  -1  -1   3        1.77        1.67      0.88 o 
   0  -1   3     1393.32     1384.17     19.90 o 
   1  -1   3      115.51      131.20      3.85 o 
   2  -1   3       55.37       64.73      3.30 o 
   3  -1   3      121.81      146.35      5.81 o 
   4  -1   3       78.45       85.87      5.01 o 
   5  -1   3        9.25        7.62      2.64 o 
   6  -1   3        1.91        0.51      2.27 o 
   7  -1   3        3.82        3.43      2.81 o 
   8  -1   3        4.08       -1.46      3.44 o 
  -9   0   3        1.28        0.69      2.05 o 
  -8   0   3        2.23        0.64      1.78 o 
  -7   0   3       20.43       21.95      4.88 o 
  -6   0   3        2.28        2.50      1.42 o 
  -5   0   3        5.33        5.28      1.30 o 
  -4   0   3      273.16      292.56      3.79 o 
  -3   0   3       75.47       70.75      1.65 o 
  -2   0   3      318.69      293.08      3.93 o 
  -1   0   3      357.22      352.32      6.55 o 
   0   0   3       10.56       10.55      0.71 o 
   1   0   3      164.27      167.64      4.69 o 
   2   0   3     1522.57     1639.17     24.03 o 
   3   0   3       51.44       47.56      2.05 o 
   4   0   3       14.54       12.72      2.72 o 
   5   0   3        4.08        2.83      2.23 o 
   6   0   3        0.16       -1.25      1.91 o 
   7   0   3        2.28        3.60      3.44 o 
  -9   1   3        2.89        0.82      1.85 o 
  -8   1   3        6.99        5.90      1.79 o 
  -7   1   3       51.57       52.60      2.88 o 
  -6   1   3        5.02        4.94      1.22 o 
  -5   1   3      463.33      502.44      6.60 o 
  -4   1   3      685.75      745.21      7.27 o 
  -3   1   3      203.45      206.28      2.96 o 
  -2   1   3       12.73       10.53      0.90 o 
  -1   1   3      158.32      157.54      2.15 o 
   1   1   3      156.06      156.34      4.18 o 
   2   1   3      376.93      415.49      6.24 o 
   3   1   3        0.40        0.79      0.87 o 
   4   1   3        0.43       -0.51      1.55 o 
   5   1   3      307.03      313.41     11.21 o 
   6   1   3        0.25       -0.77      2.18 o 
   7   1   3        0.14       -2.02      2.92 o 
  -9   2   3        0.09       -0.23      2.06 o 
  -8   2   3       15.54       16.39      2.88 o 
  -7   2   3        0.23       -1.04      1.28 o 
  -6   2   3       13.28       15.68      2.21 o 
  -5   2   3        1.23        0.50      0.75 o 
  -4   2   3      210.55      238.82      3.64 o 
  -3   2   3      169.65      181.67      2.90 o 
  -2   2   3      680.15      722.87      6.62 o 
  -1   2   3      434.69      443.06      6.97 o 
   0   2   3      350.07      349.53      5.23 o 
   1   2   3       83.45       81.94      2.51 o 
   2   2   3        6.14        4.76      1.93 o 
   3   2   3        2.37        1.51      1.07 o 
   4   2   3        8.25        5.18      2.25 o 
   5   2   3      109.03      114.08      7.08 o 
   6   2   3       29.82       21.13      4.71 o 
   7   2   3        0.12       -0.46      3.11 o 
  -9   3   3        1.94        2.79      2.22 o 
  -8   3   3        3.95        3.84      1.97 o 
  -7   3   3        4.31        5.44      1.72 o 
  -6   3   3       40.45       38.24      2.59 o 
  -5   3   3       33.56       37.80      1.68 o 
  -4   3   3      519.62      538.64      6.29 o 
  -3   3   3        0.99        0.56      0.65 o 
  -2   3   3      455.62      496.71      5.36 o 
  -1   3   3       90.37       95.09      2.65 o 
   0   3   3      145.97      155.12      4.60 o 
   1   3   3       25.46       24.88      2.42 o 
   2   3   3        5.61        8.29      1.44 o 
   3   3   3        0.03       -0.14      1.12 o 
   4   3   3       73.12       69.30      5.34 o 
   5   3   3       33.61       36.84      5.53 o 
   6   3   3        5.47        3.76      3.30 o 
  -9   4   3        6.17        6.25      3.97 o 
  -8   4   3        3.40        0.81      1.80 o 
  -7   4   3        4.55        4.64      1.95 o 
  -6   4   3        9.24        6.40      3.56 o 
  -5   4   3       19.66       21.39      1.70 o 
  -4   4   3       25.28       22.70      1.62 o 
  -3   4   3        3.56        3.04      0.87 o 
  -2   4   3     2207.48     2205.08     34.09 o 
  -1   4   3        8.83        5.48      1.33 o 
   0   4   3      128.84      135.54      3.67 o 
   1   4   3        0.11       -0.91      1.19 o 
   2   4   3       17.37       20.41      4.52 o 
   3   4   3        0.63        2.48      2.16 o 
   4   4   3       22.59       26.12      4.85 o 
   5   4   3       80.15       74.82      6.27 o 
   6   4   3        0.67        1.37      3.44 o 
  -9   5   3       13.08       17.51      3.45 o 
  -8   5   3        5.82        6.84      2.88 o 
  -7   5   3        1.55        2.10      1.75 o 
  -6   5   3        1.34        1.43      1.38 o 
  -5   5   3        5.33        3.31      1.30 o 
  -4   5   3        3.17        3.29      1.19 o 
  -3   5   3        0.67        2.20      1.23 o 
  -2   5   3      933.83      918.59     11.74 o 
  -1   5   3       14.04       13.33      1.85 o 
   0   5   3        0.04       -0.18      1.01 o 
   1   5   3        7.93        7.05      2.23 o 
   2   5   3        6.76        7.12      2.06 o 
   3   5   3        0.26        0.37      2.11 o 
   4   5   3       19.05       25.30      4.81 o 
   5   5   3        1.45        0.23      3.37 o 
  -9   6   3        4.09        3.11      3.25 o 
  -8   6   3        0.93       -2.21      2.21 o 
  -7   6   3        7.17        4.95      2.81 o 
  -6   6   3       27.37       24.72      4.09 o 
  -5   6   3        1.85       -1.41      1.48 o 
  -4   6   3       36.58       37.35      3.30 o 
  -3   6   3       78.67       64.43      2.99 o 
  -2   6   3        6.91        2.70      1.41 o 
  -1   6   3        1.42        0.99      1.21 o 
   0   6   3        0.69        0.07      1.18 o 
   1   6   3        1.77        1.73      1.45 o 
   2   6   3        0.35       -0.67      2.21 o 
   3   6   3        7.59        5.97      3.30 o 
   4   6   3       20.07       21.77      5.38 o 
  -8   7   3        1.29       -1.72      3.07 o 
  -7   7   3        2.10       -2.18      2.55 o 
  -6   7   3        3.30       -1.90      1.90 o 
  -5   7   3        1.12       -0.44      1.95 o 
  -4   7   3       47.14       51.07      5.25 o 
  -3   7   3        9.81        3.86      2.41 o 
  -2   7   3      436.25      394.94     11.56 o 
  -1   7   3        4.81        3.72      2.64 o 
   0   7   3        5.72        5.32      2.58 o 
   1   7   3        0.89        0.53      2.11 o 
   2   7   3        4.61        7.10      3.34 o 
   3   7   3        0.12       -0.09      2.88 o 
  -8   8   3        2.64        2.46      3.27 o 
  -7   8   3        0.16        1.67      2.97 o 
  -6   8   3        0.95       -2.28      2.28 o 
  -5   8   3        7.92        2.58      2.69 o 
  -4   8   3        0.00       -2.21      2.21 o 
  -3   8   3       33.70       33.08      4.76 o 
  -2   8   3        7.54        8.34      3.06 o 
  -1   8   3        7.54        5.85      2.69 o 
   0   8   3       14.64       11.14      3.58 o 
   1   8   3        2.21        1.46      2.92 o 
   2   8   3        2.58        2.28      3.28 o 
  -7   9   3        0.08       -2.58      3.34 o 
  -6   9   3        0.64       -0.76      2.67 o 
  -5   9   3        0.17       -2.18      2.48 o 
  -4   9   3        3.54        3.09      2.76 o 
  -3   9   3        0.15        1.48      2.72 o 
  -2   9   3       28.65       31.16      5.27 o 
  -1   9   3       21.97       25.79      4.78 o 
   0   9   3        0.20       -1.63      2.62 o 
   1   9   3        1.56       -0.98      3.27 o 
  -5  10   3        0.31       -2.34      2.78 o 
  -4  10   3        0.07       -1.58      2.55 o 
  -3  10   3        0.70        3.04      3.32 o 
  -2  10   3        1.99        4.92      3.64 o 
  -1 -10   4        2.00        6.71      3.43 o 
   0 -10   4        0.67        3.85      2.99 o 
   1 -10   4        1.89       -0.42      2.51 o 
   2 -10   4        2.19       -2.22      3.62 o 
   3 -10   4        2.25       -1.88      1.88 o 
   4 -10   4       31.16       34.12      5.93 o 
   5 -10   4        4.06        2.34      2.90 o 
  -2  -9   4       24.19       34.55      5.08 o 
  -1  -9   4        4.70        3.65      2.83 o 
   0  -9   4        0.63        0.29      1.70 o 
   1  -9   4        1.70       -1.20      1.44 o 
   2  -9   4        6.72        3.96      1.87 o 
   3  -9   4        1.78       -1.23      1.78 o 
   4  -9   4       75.13       70.97      5.11 o 
   5  -9   4       18.33       19.15      4.04 o 
   6  -9   4        1.45        1.25      2.71 o 
  -3  -8   4        1.43        2.20      2.76 o 
  -2  -8   4      164.51      166.49      7.57 o 
  -1  -8   4        0.29       -0.91      1.37 o 
   0  -8   4        0.00       -0.60      1.35 o 
   1  -8   4        0.26       -1.10      1.10 o 
   2  -8   4        7.24        6.80      2.35 o 
   3  -8   4        1.03        0.48      1.65 o 
   4  -8   4       36.02       40.12      4.85 o 
   5  -8   4        8.66        9.36      3.00 o 
   6  -8   4       12.83       17.87      4.02 o 
   7  -8   4        3.36        0.25      3.04 o 
  -4  -7   4       10.34       11.77      2.26 o 
  -3  -7   4       27.95       24.35      8.71 o 
  -2  -7   4        0.00       -1.17      1.17 o 
  -1  -7   4       15.07       14.54      2.10 o 
   0  -7   4       39.76       37.86      2.53 o 
   1  -7   4        7.13        6.27      1.57 o 
   2  -7   4       11.41       10.95      2.78 o 
   3  -7   4        5.42        6.71      2.28 o 
   4  -7   4       22.09       26.25      3.79 o 
   5  -7   4        0.91        1.12      2.16 o 
   6  -7   4       29.83       42.09      5.64 o 
   7  -7   4        0.08        0.47      2.76 o 
  -5  -6   4        0.19       -1.60      1.60 o 
  -4  -6   4        0.72       -0.17      1.39 o 
  -3  -6   4       81.09       79.67      5.72 o 
  -2  -6   4       42.30       39.19      2.31 o 
  -1  -6   4       45.89       47.61      2.46 o 
   0  -6   4       48.05       46.95      2.40 o 
   1  -6   4       68.02       73.15      3.02 o 
   2  -6   4        2.13        1.24      1.15 o 
   3  -6   4        2.48        3.39      1.72 o 
   4  -6   4        2.52        3.32      2.06 o 
   5  -6   4        2.01        1.41      2.00 o 
   6  -6   4       41.98       49.36      5.97 o 
   7  -6   4       18.03       19.85      4.34 o 
  -7  -5   4        0.01        0.65      2.74 o 
  -6  -5   4        0.06       -1.05      1.59 o 
  -5  -5   4        5.58        7.09      1.90 o 
  -4  -5   4        1.35        0.37      1.23 o 
  -3  -5   4        7.87        6.55      1.66 o 
  -2  -5   4        0.00       -0.05      0.90 o 
  -1  -5   4        0.45       -0.77      0.77 o 
   0  -5   4      428.03      498.72      7.70 o 
   1  -5   4       10.23        9.79      1.41 o 
   2  -5   4        7.03        5.94      1.65 o 
   3  -5   4       26.96       30.41      3.34 o 
   4  -5   4       11.46       12.68      2.64 o 
   5  -5   4       33.90       36.91      4.60 o 
   6  -5   4       10.27        8.61      2.93 o 
   7  -5   4        0.04        1.25      2.42 o 
   8  -5   4        0.27        3.85      3.04 o 
  -7  -4   4       17.55       19.22      4.11 o 
  -6  -4   4        2.87        2.23      1.65 o 
  -5  -4   4       37.86       40.24      5.29 o 
  -4  -4   4        1.22        0.17      1.07 o 
  -3  -4   4       39.08       40.23      2.19 o 
  -2  -4   4      116.07      106.64      3.05 o 
  -1  -4   4       68.98       78.74      2.52 o 
   0  -4   4       62.44       65.05      2.26 o 
   1  -4   4        0.61        0.19      0.63 o 
   2  -4   4       74.73       72.02      3.57 o 
   3  -4   4       39.80       37.68      3.04 o 
   4  -4   4       22.12       28.69      3.79 o 
   5  -4   4        4.39        3.55      2.06 o 
   6  -4   4       66.46       52.65      4.77 o 
   7  -4   4        0.00        0.20      1.58 o 
   8  -4   4        0.13       -1.55      1.82 o 
  -8  -3   4        0.33       -2.04      2.53 o 
  -7  -3   4       13.54       13.14      2.55 o 
  -6  -3   4       91.04       81.12      3.77 o 
  -5  -3   4        3.31        3.85      1.86 o 
  -4  -3   4       24.82       27.01      2.05 o 
  -3  -3   4       19.81       22.57      2.16 o 
  -2  -3   4        1.19        2.83      1.39 o 
  -1  -3   4      196.90      209.84      4.79 o 
   0  -3   4      693.35      759.05      8.76 o 
   1  -3   4        8.28       11.98      1.60 o 
   2  -3   4       16.78       19.31      2.37 o 
   3  -3   4      153.38      129.99      4.91 o 
   4  -3   4       55.71       46.39      2.46 o 
   5  -3   4        0.04       -0.08      1.09 o 
   6  -3   4        7.60        5.72      1.71 o 
   7  -3   4        6.46        7.28      2.10 o 
   8  -3   4        1.42        2.86      2.05 o 
  -8  -2   4        4.63        8.51      2.47 o 
  -7  -2   4      155.09      138.41      5.27 o 
  -6  -2   4        0.02       -1.20      1.20 o 
  -5  -2   4        0.14       -0.86      1.04 o 
  -4  -2   4       35.64       32.57      1.90 o 
  -3  -2   4       22.82       19.60      2.07 o 
  -2  -2   4     1126.84     1316.93     13.17 o 
  -1  -2   4      157.25      165.23      2.59 o 
   0  -2   4       68.72       53.83      2.25 o 
   1  -2   4       17.66       16.64      1.08 o 
   3  -2   4        1.75        0.32      1.25 o 
   4  -2   4       19.82       15.51      3.16 o 
   5  -2   4       20.59       25.98      4.37 o 
   6  -2   4        1.73       -0.14      2.55 o 
   7  -2   4        0.04       -2.51      2.51 o 
   8  -2   4        0.12        2.64      2.13 o 
  -9  -1   4        3.58        3.11      2.99 o 
  -8  -1   4        2.22        2.25      1.91 o 
  -7  -1   4        8.18        8.66      2.08 o 
  -6  -1   4        0.22       -0.19      1.19 o 
  -5  -1   4       40.01       37.44      2.19 o 
  -4  -1   4       94.19       97.26      3.01 o 
  -3  -1   4      109.65      104.92      2.60 o 
  -2  -1   4      345.78      360.85      5.53 o 
  -1  -1   4     1860.32     1992.09     27.72 o 
   0  -1   4       12.42       10.86      0.85 o 
   1  -1   4        1.41        2.41      1.02 o 
   2  -1   4        9.70        9.84      1.93 o 
   3  -1   4        4.44        1.30      1.39 o 
   4  -1   4       10.64        9.80      2.58 o 
   5  -1   4       32.03       32.87      4.80 o 
   6  -1   4        5.89        3.09      3.09 o 
   7  -1   4        0.04       -0.07      3.06 o 
  -9   0   4        0.82       -0.25      1.82 o 
  -8   0   4        2.15       -0.61      1.49 o 
  -7   0   4       27.82       16.72      3.08 o 
  -6   0   4        3.34        1.98      1.30 o 
  -5   0   4       34.62       33.31      1.64 o 
  -4   0   4      274.97      275.66      3.34 o 
  -3   0   4       72.10       67.99      1.68 o 
  -2   0   4       35.29       32.21      1.03 o 
  -1   0   4      145.03      148.18      2.42 o 
   0   0   4      194.74      202.01      3.43 o 
   1   0   4       10.57       12.31      1.83 o 
   2   0   4      511.71      571.65      9.93 o 
   3   0   4        0.21        0.77      0.88 o 
   4   0   4       28.50       23.42      3.81 o 
   5   0   4        2.96        1.41      2.35 o 
   6   0   4       20.82       20.50      4.55 o 
   7   0   4        0.76       -2.09      2.86 o 
  -9   1   4       10.50       12.11      2.41 o 
  -8   1   4        3.40        2.30      1.51 o 
  -7   1   4        5.24        3.81      1.38 o 
  -6   1   4        4.02        4.09      1.13 o 
  -5   1   4      119.92      143.46      3.59 o 
  -4   1   4        1.99        1.63      0.67 o 
  -3   1   4      124.02      122.49      2.30 o 
  -2   1   4       21.45       21.74      0.91 o 
  -1   1   4      103.48      105.65      2.41 o 
   1   1   4       34.00       36.45      1.79 o 
   2   1   4      345.85      395.43      7.96 o 
   3   1   4       52.37       53.01      3.28 o 
   4   1   4       11.03       11.52      2.93 o 
   5   1   4        0.95       -2.07      2.07 o 
   6   1   4        6.36        3.37      2.92 o 
   7   1   4        1.59        1.18      3.76 o 
  -9   2   4        2.88        2.46      2.14 o 
  -8   2   4       12.93       14.58      2.77 o 
  -7   2   4        3.96        2.06      1.65 o 
  -6   2   4        2.42       -0.13      1.27 o 
  -5   2   4      199.52      212.13      3.72 o 
  -4   2   4        4.20        3.00      0.88 o 
  -3   2   4      320.98      356.14      4.47 o 
  -2   2   4        4.36        3.45      0.66 o 
  -1   2   4      106.01      116.98      2.02 o 
   0   2   4        3.57        4.09      0.66 o 
   1   2   4      592.73      622.58      8.53 o 
   2   2   4       29.25       31.88      3.36 o 
   3   2   4       27.27       30.21      2.21 o 
   4   2   4        5.14        4.88      2.49 o 
   5   2   4        0.16       -1.93      2.53 o 
   6   2   4        2.47        3.18      3.34 o 
  -9   3   4        0.07        0.17      2.05 o 
  -8   3   4        7.98        7.96      2.19 o 
  -7   3   4        0.05       -1.07      1.27 o 
  -6   3   4       25.27       21.69      2.54 o 
  -5   3   4       83.32       82.08      2.41 o 
  -4   3   4       36.79       34.55      1.54 o 
  -3   3   4       19.15       20.20      2.26 o 
  -2   3   4       77.21       73.19      1.97 o 
  -1   3   4       79.97       79.05      4.29 o 
   0   3   4      103.10       98.51      3.56 o 
   1   3   4        0.68        1.31      1.32 o 
   2   3   4       61.93       70.66      2.92 o 
   3   3   4       16.94       11.28      3.18 o 
   4   3   4      123.04      132.03      7.55 o 
   5   3   4        0.05       -2.28      2.28 o 
   6   3   4        0.00       -1.99      3.46 o 
  -9   4   4        0.25        0.92      2.22 o 
  -8   4   4        0.00       -1.21      1.82 o 
  -7   4   4        0.00       -0.27      1.60 o 
  -6   4   4        1.64        0.88      0.98 o 
  -5   4   4      111.37      122.16      3.10 o 
  -4   4   4       26.43       26.64      1.68 o 
  -3   4   4       43.49       43.22      1.69 o 
  -2   4   4        1.49        2.33      1.11 o 
  -1   4   4        5.38        2.27      2.14 o 
   0   4   4       47.40       46.46      4.06 o 
   1   4   4        0.03       -0.53      1.09 o 
   2   4   4       20.84       30.45      2.73 o 
   3   4   4        0.57        1.58      2.41 o 
   4   4   4      134.49      138.42      8.19 o 
   5   4   4        0.08       -1.58      2.76 o 
  -9   5   4        8.93        6.02      2.75 o 
  -8   5   4        0.13       -1.28      2.13 o 
  -7   5   4        0.26        0.05      1.66 o 
  -6   5   4        8.65       12.00      2.14 o 
  -5   5   4        3.07        2.49      1.02 o 
  -4   5   4       12.90       15.51      1.58 o 
  -3   5   4       16.59       22.07      2.25 o 
  -2   5   4       34.19       31.96      2.09 o 
  -1   5   4       46.46       42.69      3.65 o 
   0   5   4        0.00        0.26      1.30 o 
   1   5   4        0.08       -0.99      1.32 o 
   2   5   4        0.02       -0.45      1.35 o 
   3   5   4       11.15        9.85      3.78 o 
   4   5   4       16.72       21.47      5.01 o 
  -9   6   4        3.66        7.11      3.57 o 
  -8   6   4        1.04        0.98      2.78 o 
  -7   6   4        0.96        2.09      2.46 o 
  -6   6   4        3.89        3.46      2.41 o 
  -5   6   4       44.52       42.61      2.86 o 
  -4   6   4        1.04        1.25      1.36 o 
  -3   6   4      112.49      107.32      3.88 o 
  -2   6   4        2.97        1.40      2.45 o 
  -1   6   4        3.71        3.05      1.53 o 
   0   6   4        0.08       -1.39      1.39 o 
   1   6   4        0.12       -1.38      1.38 o 
   2   6   4        0.05        0.18      1.72 o 
   3   6   4        2.11       -1.41      3.06 o 
   4   6   4       45.49       64.56      8.15 o 
  -8   7   4        0.17       -1.91      2.97 o 
  -7   7   4        0.00       -2.32      2.32 o 
  -6   7   4        3.32        2.78      2.48 o 
  -5   7   4        0.04       -1.81      1.81 o 
  -4   7   4        4.49        4.93      1.82 o 
  -3   7   4      148.88      132.46      5.00 o 
  -2   7   4        0.02       -1.25      1.52 o 
  -1   7   4        1.70       -0.41      1.55 o 
   0   7   4       13.71       15.78      3.80 o 
   1   7   4        0.07       -0.35      1.71 o 
   2   7   4        3.61        1.11      3.20 o 
   3   7   4        2.51        2.21      3.67 o 
  -7   8   4        0.45       -1.49      2.58 o 
  -6   8   4        0.00       -2.42      2.42 o 
  -5   8   4        4.90        0.05      2.62 o 
  -4   8   4        7.60        5.64      3.07 o 
  -3   8   4        0.21        0.16      2.20 o 
  -2   8   4       11.51       14.33      3.93 o 
  -1   8   4        1.63       -2.27      2.67 o 
   0   8   4        2.01        0.95      2.49 o 
   1   8   4        0.15       -1.04      2.85 o 
  -6   9   4        0.44       -0.60      3.04 o 
  -5   9   4        0.66       -2.46      2.46 o 
  -4   9   4        0.44       -0.69      2.67 o 
  -3   9   4       54.75       50.78      6.50 o 
  -2   9   4        4.34        4.80      3.21 o 
  -1   9   4        0.00       -0.11      2.92 o 
   0   9   4        0.07       -0.70      3.25 o 
   1 -10   5        7.63        9.79      2.45 o 
   2 -10   5        0.41        0.53      1.83 o 
   3 -10   5        7.04       10.01      2.59 o 
   4 -10   5       25.37       32.27     10.86 o 
  -1  -9   5        0.09        1.86      2.90 o 
   0  -9   5        1.61        2.37      1.84 o 
   1  -9   5        0.95       -1.18      1.57 o 
   2  -9   5        5.03        2.55      2.00 o 
   3  -9   5       25.74       21.99      3.13 o 
   4  -9   5       81.83       84.94      5.01 o 
   5  -9   5       15.53       19.38      4.06 o 
  -3  -8   5      152.66      151.90      7.68 o 
  -2  -8   5       17.42       26.25      4.34 o 
  -1  -8   5        8.17        9.31      2.04 o 
   0  -8   5        8.01        7.33      2.23 o 
   1  -8   5        0.75       -0.43      1.40 o 
   2  -8   5        2.83        0.30      1.42 o 
   3  -8   5       26.49       32.69      5.20 o 
   4  -8   5        8.35       12.67      3.28 o 
   5  -8   5        2.72        1.07      2.86 o 
   6  -8   5        1.43        1.35      2.88 o 
  -5  -7   5        8.24        5.90      3.07 o 
  -4  -7   5        4.54        0.58      2.25 o 
  -3  -7   5      221.17      209.52      8.63 o 
  -2  -7   5       19.79       24.32      2.63 o 
  -1  -7   5       59.20       64.82      4.49 o 
   0  -7   5       10.76       13.96      2.25 o 
   1  -7   5       15.56       12.22      3.62 o 
   2  -7   5        1.59       -0.53      2.33 o 
   3  -7   5       78.07       80.26      4.78 o 
   4  -7   5       92.82       88.78      5.36 o 
   5  -7   5        0.00       -1.55      1.86 o 
   6  -7   5        1.11        2.25      2.58 o 
   7  -7   5        0.58       -0.88      2.51 o 
  -6  -6   5        2.80        1.00      2.76 o 
  -5  -6   5        5.18        2.23      2.51 o 
  -4  -6   5        1.19       -0.37      2.14 o 
  -3  -6   5      478.66      475.89     12.98 o 
  -2  -6   5        3.19        2.18      1.24 o 
  -1  -6   5       37.86       42.94      3.43 o 
   0  -6   5        0.92       -0.85      0.85 o 
   1  -6   5       69.56       62.29      2.81 o 
   2  -6   5       35.95       29.72      2.32 o 
   3  -6   5        0.04        0.83      1.55 o 
   4  -6   5       18.73       22.92      3.57 o 
   5  -6   5        0.27       -1.79      1.91 o 
   6  -6   5       31.70       32.62      4.88 o 
   7  -6   5        0.24        0.63      2.85 o 
  -7  -5   5        2.55        2.92      3.02 o 
  -6  -5   5        3.14        2.53      2.35 o 
  -5  -5   5        0.90       -0.76      2.04 o 
  -4  -5   5        4.20        0.58      2.25 o 
  -3  -5   5       51.01       51.50      3.36 o 
  -2  -5   5       57.68       53.51      2.36 o 
  -1  -5   5       73.55       76.89      2.78 o 
   0  -5   5       85.29       91.40      3.01 o 
   1  -5   5       90.08       82.39      2.94 o 
   3  -5   5       22.90       26.97      3.46 o 
   4  -5   5       18.16       25.00      3.71 o 
   5  -5   5       11.21       15.09      3.58 o 
   6  -5   5        0.02        0.19      2.18 o 
   7  -5   5        2.39        2.60      3.06 o 
  -7  -4   5        0.59        1.81      2.48 o 
  -6  -4   5        4.14        6.36      3.00 o 
  -5  -4   5       54.81       52.52      4.41 o 
  -4  -4   5      214.17      217.23      5.27 o 
  -3  -4   5      627.91      628.04      9.06 o 
  -2  -4   5        1.51        0.94      0.82 o 
  -1  -4   5       79.24       73.05      5.37 o 
   0  -4   5       37.99       36.11      1.73 o 
   2  -4   5       24.84       23.94      2.76 o 
   3  -4   5        4.03        3.27      1.74 o 
   4  -4   5        0.05        0.14      1.67 o 
   5  -4   5       27.37       17.08      6.15 o 
   6  -4   5       59.69       46.44      3.23 o 
   7  -4   5        0.77        1.26      2.32 o 
  -8  -3   5        1.13        0.02      2.76 o 
  -7  -3   5        5.65        5.97      2.71 o 
  -6  -3   5       18.48       26.61      4.08 o 
  -5  -3   5        0.03       -1.13      1.13 o 
  -4  -3   5      109.02      109.70      3.57 o 
  -3  -3   5       31.45       32.94      1.76 o 
  -2  -3   5       86.00       86.14      2.33 o 
  -1  -3   5     2013.53     2351.03     21.78 o 
   0  -3   5       10.25       12.88      1.22 o 
   1  -3   5      154.82      153.29      3.69 o 
   2  -3   5       57.42       50.12      3.11 o 
   3  -3   5      182.69      178.38      4.43 o 
   4  -3   5       65.29       55.85      2.74 o 
   5  -3   5       15.44       15.84      2.15 o 
   6  -3   5        7.61        5.41      1.73 o 
   7  -3   5        0.52        1.47      1.58 o 
  -8  -2   5        6.46        0.74      3.06 o 
  -7  -2   5       25.92       23.68      4.15 o 
  -6  -2   5       78.76       69.09      3.31 o 
  -5  -2   5        6.81        5.67      2.57 o 
  -4  -2   5      178.70      171.19      5.69 o 
  -3  -2   5       18.72       20.31      2.05 o 
  -2  -2   5      239.80      270.78      7.55 o 
  -1  -2   5       89.30       92.12      4.20 o 
   0  -2   5      506.98      560.75      6.94 o 
   1  -2   5       39.21       39.89      2.30 o 
   2  -2   5      249.91      247.91      7.18 o 
   3  -2   5       73.78       72.41      4.37 o 
   4  -2   5        3.40        3.58      2.14 o 
   5  -2   5       48.57       31.34      4.71 o 
   6  -2   5        0.03       -2.42      2.42 o 
   7  -2   5        1.11        3.76      3.48 o 
  -9  -1   5        1.00       -2.65      2.65 o 
  -8  -1   5        5.02        5.43      2.79 o 
  -7  -1   5       51.84       49.77      4.69 o 
  -6  -1   5        4.75        3.66      1.44 o 
  -5  -1   5        0.36       -0.38      0.86 o 
  -4  -1   5       13.74       16.46      2.30 o 
  -3  -1   5       13.35       14.19      1.06 o 
  -2  -1   5       96.56       97.32      4.15 o 
  -1  -1   5     1934.23     2249.70     31.53 o 
   0  -1   5      132.54      132.33      2.97 o 
   1  -1   5       79.45       77.93      2.54 o 
   2  -1   5        3.31        1.72      1.34 o 
   3  -1   5       56.97       54.58      3.97 o 
   4  -1   5       30.43       45.09      4.99 o 
   5  -1   5        0.00        1.00      2.21 o 
   6  -1   5        3.54        3.04      3.00 o 
   7  -1   5        0.00       -0.40      3.02 o 
  -9   0   5        6.28       11.05      3.92 o 
  -8   0   5       81.21       82.42      6.22 o 
  -7   0   5        1.96        1.57      1.20 o 
  -6   0   5        0.59        0.09      0.90 o 
  -5   0   5       92.36      100.01      2.13 o 
  -4   0   5       16.86       17.43      2.21 o 
  -3   0   5      319.25      330.28      4.13 o 
  -2   0   5       96.29       94.15      1.85 o 
  -1   0   5      488.68      535.69      6.32 o 
   0   0   5        5.05        3.75      0.83 o 
   1   0   5      127.49      142.34      4.96 o 
   2   0   5       33.25       37.90      3.43 o 
   3   0   5        5.74        3.30      1.70 o 
   4   0   5       13.42       12.49      3.18 o 
   5   0   5        3.35        3.78      2.67 o 
   6   0   5        3.34        2.06      3.09 o 
   7   0   5        0.00        1.86      3.74 o 
  -9   1   5        0.19       -2.21      2.48 o 
  -8   1   5        8.29        3.91      1.97 o 
  -7   1   5        3.27        1.29      1.53 o 
  -6   1   5        6.44        4.80      1.56 o 
  -5   1   5       76.69       77.45      2.24 o 
  -4   1   5      150.04      144.58      2.84 o 
  -3   1   5       23.41       21.27      1.03 o 
  -2   1   5      375.38      400.11      4.55 o 
  -1   1   5       92.94       88.79      1.92 o 
   1   1   5       76.68       82.39      2.17 o 
   2   1   5       27.29       26.96      2.54 o 
   3   1   5       42.78       44.62      2.50 o 
   4   1   5        2.38       -0.63      1.97 o 
   5   1   5        1.55       -0.07      2.74 o 
   6   1   5        4.96        0.33      3.00 o 
  -9   2   5        2.65        1.67      2.58 o 
  -8   2   5       20.39       21.59      3.01 o 
  -7   2   5        1.03        2.98      1.61 o 
  -6   2   5        1.13        0.36      1.27 o 
  -5   2   5       39.49       35.37      1.66 o 
  -4   2   5       82.13       93.76      2.36 o 
  -3   2   5        8.70        7.17      0.90 o 
  -2   2   5       10.77       12.43      1.04 o 
  -1   2   5        7.83        8.98      0.87 o 
   0   2   5       11.90        9.59      0.89 o 
   1   2   5      194.30      183.03      7.06 o 
   2   2   5        4.15        2.64      1.55 o 
   3   2   5       24.61       32.71      2.81 o 
   4   2   5        0.04       -0.28      2.46 o 
   5   2   5        0.94       -2.55      2.55 o 
   6   2   5        0.27        4.57      3.62 o 
  -9   3   5        2.87        3.46      2.23 o 
  -8   3   5       13.19       15.09      2.61 o 
  -7   3   5        3.11        1.03      1.50 o 
  -6   3   5       23.09       29.69      4.17 o 
  -5   3   5       22.90       26.33      1.84 o 
  -4   3   5        1.74        2.36      0.84 o 
  -3   3   5        2.26        1.17      0.70 o 
  -2   3   5        3.12        2.07      0.67 o 
  -1   3   5       23.26       24.89      3.24 o 
   0   3   5        0.95        0.97      1.35 o 
   1   3   5      297.87      328.56      6.56 o 
   2   3   5        0.00       -0.82      1.21 o 
   3   3   5        0.16       -1.18      2.00 o 
   4   3   5        5.36        2.85      3.00 o 
   5   3   5        0.01       -1.23      2.76 o 
  -9   4   5        0.64       -1.92      2.14 o 
  -8   4   5        0.17       -1.13      1.79 o 
  -7   4   5        0.01       -1.07      1.35 o 
  -6   4   5       22.92       18.73      2.67 o 
  -5   4   5       37.57       39.00      1.90 o 
  -4   4   5       32.77       30.60      1.60 o 
  -3   4   5       23.94       26.36      1.90 o 
  -2   4   5       13.41       14.21      1.78 o 
  -1   4   5       12.72       12.69      3.78 o 
   0   4   5       58.08       54.86      2.65 o 
   1   4   5        2.61        2.57      1.50 o 
   2   4   5       18.25       19.27      4.56 o 
   3   4   5        5.65        4.55      2.92 o 
   4   4   5        0.72       -2.07      2.69 o 
   5   4   5        5.60        1.95      3.44 o 
  -9   5   5        1.01        0.41      2.18 o 
  -8   5   5        0.46        0.18      1.85 o 
  -7   5   5        0.05       -1.00      1.66 o 
  -6   5   5        4.58        2.50      1.26 o 
  -5   5   5        0.08       -0.75      1.00 o 
  -4   5   5       16.05       18.14      3.10 o 
  -3   5   5       16.55       19.32      2.19 o 
  -2   5   5       11.12       13.15      1.99 o 
  -1   5   5        0.76       -0.90      1.14 o 
   0   5   5        0.76       -0.99      1.28 o 
   1   5   5       42.57       40.77      2.70 o 
   2   5   5        8.31       11.07      3.22 o 
   3   5   5       26.08       36.34      5.97 o 
   4   5   5        0.24       -3.18      3.18 o 
  -8   6   5        0.02       -1.44      1.95 o 
  -7   6   5        0.00       -1.78      1.78 o 
  -6   6   5       19.11       18.11      2.48 o 
  -5   6   5        7.91        5.82      2.38 o 
  -4   6   5       10.65       11.97      2.06 o 
  -3   6   5       31.67       38.24      4.46 o 
  -2   6   5        4.04        2.26      1.40 o 
  -1   6   5        3.15        1.42      1.60 o 
   0   6   5        3.15        3.69      1.75 o 
   1   6   5        0.93        0.56      1.66 o 
   2   6   5        0.71        0.04      2.67 o 
   3   6   5       34.94       35.91      5.96 o 
  -8   7   5        0.49       -2.07      3.09 o 
  -7   7   5        0.70        1.69      2.53 o 
  -6   7   5        0.01       -1.37      2.00 o 
  -5   7   5        5.83        4.10      1.89 o 
  -4   7   5        0.59       -0.58      1.48 o 
  -3   7   5       24.71       29.28      3.19 o 
  -2   7   5        2.64        3.57      1.84 o 
  -1   7   5        0.43        1.46      1.82 o 
   0   7   5        0.22       -1.43      1.73 o 
   1   7   5        4.10        1.71      1.98 o 
   2   7   5        1.29       -1.99      3.04 o 
  -7   8   5        1.18       -2.79      2.79 o 
  -6   8   5        4.76       -1.77      2.83 o 
  -5   8   5        3.40        9.13      3.41 o 
  -4   8   5       14.35       19.08      4.04 o 
  -3   8   5        0.48       -0.41      1.89 o 
  -2   8   5        4.02        6.28      2.24 o 
  -1   8   5        0.12        1.80      1.97 o 
   0   8   5        1.87        1.99      2.10 o 
   1   8   5        0.01       -1.25      3.46 o 
  -6   9   5        0.00       -0.49      2.76 o 
  -5   9   5        0.08       -2.78      2.78 o 
  -4   9   5       16.06        6.75      3.65 o 
  -3   9   5        8.99        6.03      3.34 o 
  -2   9   5        0.08       -2.30      2.72 o 
  -1   9   5        0.85       -0.40      2.78 o 
  -1 -10   6        2.03        1.02      3.18 o 
   0 -10   6        0.66       -2.55      3.00 o 
   1 -10   6        1.50       -1.41      2.71 o 
   2 -10   6        3.91        7.48      4.08 o 
   3 -10   6       54.71       63.01      7.99 o 
  -2  -9   6        0.11       -1.09      2.69 o 
  -1  -9   6        0.12       -2.56      2.56 o 
   0  -9   6        4.81        2.92      2.90 o 
   1  -9   6        0.77        0.53      2.83 o 
   2  -9   6        6.17        3.71      3.09 o 
   3  -9   6       26.43       22.55      4.45 o 
   4  -9   6        3.46        5.11      2.27 o 
   5  -9   6        0.07       -2.35      2.69 o 
  -4  -8   6        7.99        2.51      3.07 o 
  -3  -8   6        0.37       -0.04      2.65 o 
  -2  -8   6       61.49       62.82      5.18 o 
  -1  -8   6       14.60       23.17      4.29 o 
   0  -8   6       11.00        8.52      2.99 o 
   1  -8   6        7.39        4.18      2.74 o 
   2  -8   6       13.13       10.50      2.32 o 
   3  -8   6       80.98       88.59      4.30 o 
   4  -8   6       14.76       22.80      3.99 o 
   5  -8   6        0.99       -0.14      2.49 o 
   6  -8   6        0.34        0.35      2.78 o 
  -5  -7   6       38.97       39.59      5.32 o 
  -4  -7   6       17.58        7.85      3.27 o 
  -3  -7   6      159.96      158.80      7.85 o 
  -2  -7   6        1.23       -1.25      1.81 o 
  -1  -7   6      161.77      178.85      8.38 o 
   0  -7   6        9.32       11.40      3.34 o 
   1  -7   6      101.99      100.33      4.74 o 
   2  -7   6        7.97        9.17      2.01 o 
   3  -7   6      679.95      728.75     12.45 o 
   4  -7   6        7.06       10.66      3.16 o 
   5  -7   6        0.46       -1.49      2.18 o 
   6  -7   6        0.43       -2.60      2.60 o 
  -6  -6   6       21.08       22.12      4.39 o 
  -5  -6   6        1.01        1.67      2.23 o 
  -4  -6   6      268.16      267.83      9.91 o 
  -3  -6   6      252.12      252.98      9.63 o 
  -2  -6   6       76.87       82.60      5.41 o 
  -1  -6   6      145.76      147.29      7.20 o 
   0  -6   6       52.29       48.63      2.48 o 
   1  -6   6      166.06      165.45      7.18 o 
   2  -6   6       13.44       12.56      2.11 o 
   3  -6   6       23.92       27.77      3.83 o 
   4  -6   6        5.64        9.22      2.92 o 
   5  -6   6       57.31       57.14      4.92 o 
   6  -6   6        0.12       -1.18      2.41 o 
  -7  -5   6        0.10       -1.81      2.41 o 
  -6  -5   6        1.45        0.44      2.34 o 
  -5  -5   6       25.93       26.53      4.02 o 
  -4  -5   6      169.80      172.96      7.68 o 
  -2  -5   6       23.27       33.96      4.09 o 
  -1  -5   6       10.05        8.24      2.51 o 
   0  -5   6       64.44       67.77      2.62 o 
   1  -5   6        1.70        2.87      1.16 o 
   2  -5   6        0.38       -0.09      1.73 o 
   3  -5   6      237.52      244.34      8.20 o 
   4  -5   6        2.15        2.02      2.13 o 
   5  -5   6        0.01       -1.79      1.79 o 
   6  -5   6        0.70        0.60      2.20 o 
   7  -5   6        0.58        1.48      2.53 o 
  -7  -4   6        0.66       -1.02      2.46 o 
  -6  -4   6        4.36        3.83      2.48 o 
  -5  -4   6        3.60        1.62      2.14 o 
  -4  -4   6      713.76      735.56     16.55 o 
  -3  -4   6       15.20       13.65      2.90 o 
  -2  -4   6      115.21      116.97      5.64 o 
  -1  -4   6      116.84      115.49      5.85 o 
   0  -4   6      210.68      212.00      4.53 o 
   2  -4   6       15.39       19.11      2.78 o 
   3  -4   6       80.05       74.03      4.44 o 
   4  -4   6       36.29       42.88      4.74 o 
   5  -4   6       79.62       60.50      3.88 o 
   6  -4   6       26.81       26.52      2.92 o 
   7  -4   6        7.80        8.53      4.08 o 
  -8  -3   6        0.06       -1.05      2.46 o 
  -7  -3   6        0.97       -0.02      2.21 o 
  -6  -3   6        0.05       -1.83      1.83 o 
  -5  -3   6        6.41        5.22      2.69 o 
  -4  -3   6      359.08      378.50     10.70 o 
  -3  -3   6        8.04        3.95      1.79 o 
  -2  -3   6       44.02       46.23      3.37 o 
  -1  -3   6        6.58       10.41      2.36 o 
   0  -3   6        0.06        0.18      1.00 o 
   1  -3   6      321.65      336.75      7.11 o 
   2  -3   6       92.96      101.27      3.06 o 
   3  -3   6        3.83        3.63      1.15 o 
   4  -3   6        3.97        4.71      1.37 o 
   5  -3   6       24.12       22.71      2.59 o 
   6  -3   6        0.51        0.60      1.42 o 
   7  -3   6        7.13        7.17      2.11 o 
  -8  -2   6        2.06       -0.26      2.60 o 
  -7  -2   6        2.74        4.34      2.71 o 
  -6  -2   6        7.84        7.80      2.95 o 
  -5  -2   6      140.01      135.51      6.45 o 
  -4  -2   6      651.21      687.76     14.86 o 
  -3  -2   6      110.14      110.60      5.13 o 
  -2  -2   6      589.08      627.12     13.18 o 
  -1  -2   6        6.88        5.38      1.69 o 
   0  -2   6      708.26      776.95      9.19 o 
   1  -2   6       90.29       82.45      2.78 o 
   2  -2   6       90.47       96.14      4.62 o 
   3  -2   6       12.94       16.48      2.99 o 
   4  -2   6       21.62       21.59      3.90 o 
   5  -2   6      116.39       98.60      6.61 o 
   6  -2   6        0.09       -0.21      3.06 o 
  -8  -1   6        1.58        0.00      2.72 o 
  -7  -1   6        5.67        4.64      2.42 o 
  -6  -1   6        0.03        0.47      1.72 o 
  -5  -1   6        0.23       -0.74      1.41 o 
  -4  -1   6       18.57       22.26      3.09 o 
  -3  -1   6       12.50       11.05      2.21 o 
  -2  -1   6      859.51      934.32     16.58 o 
  -1  -1   6        1.81        2.99      1.35 o 
   0  -1   6      393.00      396.39      5.90 o 
   1  -1   6        8.27        8.01      1.31 o 
   2  -1   6      461.96      447.54     10.91 o 
   3  -1   6        0.00        1.04      1.79 o 
   4  -1   6       48.26       48.11      4.44 o 
   5  -1   6       52.78       52.38      6.36 o 
   6  -1   6        2.47        0.16      2.93 o 
  -9   0   6        0.23       -2.02      2.02 o 
  -8   0   6       58.52       58.90      5.39 o 
  -7   0   6       20.76       19.29      3.72 o 
  -6   0   6        0.00       -1.41      1.41 o 
  -5   0   6        5.80        4.44      0.96 o 
  -4   0   6       27.95       29.70      1.39 o 
  -3   0   6        0.62        0.11      0.45 o 
  -2   0   6      170.76      177.43      3.46 o 
  -1   0   6      348.74      361.49      5.20 o 
   0   0   6       13.27       10.60      3.26 o 
   1   0   6      212.48      202.28      4.47 o 
   2   0   6       64.27       62.80      3.90 o 
   3   0   6       22.23       22.28      2.43 o 
   4   0   6        1.01        0.58      2.04 o 
   5   0   6        2.96       -0.18      2.79 o 
   6   0   6        6.57        9.31      3.88 o 
  -9   1   6        1.42        2.64      2.95 o 
  -8   1   6       31.40       39.45      5.32 o 
  -7   1   6        3.35        2.14      2.56 o 
  -6   1   6        4.21        2.88      1.43 o 
  -5   1   6        3.74        3.99      1.01 o 
  -4   1   6        4.72        3.14      0.83 o 
  -3   1   6      215.10      224.01      3.43 o 
  -2   1   6      384.98      420.79      4.97 o 
  -1   1   6       56.53       52.90      1.67 o 
   0   1   6        2.67        2.04      0.82 o 
   1   1   6        0.01       -0.26      0.74 o 
   2   1   6       15.30       17.77      4.19 o 
   3   1   6       19.11       22.04      2.57 o 
   4   1   6        5.70        1.34      2.16 o 
   5   1   6        0.04        0.14      3.07 o 
   6   1   6        0.93       -3.21      3.27 o 
  -9   2   6       22.01       28.21      5.62 o 
  -8   2   6        3.74        3.88      3.16 o 
  -7   2   6        0.79       -0.39      2.30 o 
  -6   2   6       30.54       37.29      2.56 o 
  -5   2   6       19.97       28.12      3.44 o 
  -4   2   6       10.24        9.99      1.58 o 
  -3   2   6       50.89       53.95      1.94 o 
  -2   2   6      286.18      282.68      6.08 o 
  -1   2   6        0.92        0.67      0.65 o 
   0   2   6       35.03       37.80      2.14 o 
   1   2   6       37.01       35.43      2.25 o 
   2   2   6        0.07        0.16      1.28 o 
   3   2   6        1.41       -1.25      1.95 o 
   4   2   6        3.21        4.55      2.90 o 
   5   2   6        3.69        0.74      3.16 o 
  -9   3   6        1.73       -0.11      3.20 o 
  -8   3   6       18.03       28.60      5.04 o 
  -7   3   6        0.19       -0.79      1.45 o 
  -6   3   6       36.45       34.82      1.89 o 
  -5   3   6       12.27       13.84      1.55 o 
  -4   3   6        0.06       -0.74      0.74 o 
  -3   3   6        0.16       -0.48      0.67 o 
  -2   3   6       27.27       27.53      2.23 o 
  -1   3   6       12.85       10.51      2.32 o 
   0   3   6       42.72       46.89      2.55 o 
   1   3   6       34.60       36.66      2.68 o 
   2   3   6       24.69       27.56      2.82 o 
   3   3   6        3.58        0.83      2.58 o 
   4   3   6        0.27        1.70      2.79 o 
   5   3   6        5.54        7.17      4.06 o 
  -9   4   6        8.62       15.65      4.80 o 
  -8   4   6        0.00       -1.82      1.82 o 
  -7   4   6        0.28       -0.17      1.66 o 
  -6   4   6        6.15        4.02      1.30 o 
  -5   4   6        3.41        2.26      1.13 o 
  -4   4   6        1.06        0.45      0.92 o 
  -3   4   6        2.59        2.24      1.23 o 
  -2   4   6        3.09        2.22      1.22 o 
  -1   4   6        3.44        3.11      1.37 o 
   0   4   6       21.58       19.94      3.35 o 
   1   4   6        0.01       -1.34      1.34 o 
   2   4   6        5.60        2.83      2.53 o 
   3   4   6        0.96        0.33      2.62 o 
   4   4   6        0.84       -3.18      3.18 o 
  -9   5   6        2.83        6.97      4.25 o 
  -8   5   6        3.33        2.39      2.13 o 
  -7   5   6        0.52       -0.06      1.77 o 
  -6   5   6       14.77       14.59      2.10 o 
  -5   5   6        0.86        0.42      1.25 o 
  -4   5   6        1.09       -1.19      1.19 o 
  -3   5   6        1.70        2.53      1.42 o 
  -2   5   6        1.85        1.30      1.32 o 
  -1   5   6        0.13        0.01      1.33 o 
   0   5   6       51.94       44.58      3.00 o 
   1   5   6        8.68        9.52      2.27 o 
   2   5   6        0.07       -0.61      1.96 o 
   3   5   6        5.73        6.62      3.83 o 
  -8   6   6        0.02       -2.00      2.00 o 
  -7   6   6        2.72        3.14      2.81 o 
  -6   6   6       13.39       11.54      2.29 o 
  -5   6   6        3.29        1.23      1.61 o 
  -4   6   6       20.97       25.84      2.88 o 
  -3   6   6        0.62       -0.07      1.36 o 
  -2   6   6        1.57        2.01      1.81 o 
  -1   6   6        0.60       -1.15      1.59 o 
   0   6   6        0.03       -0.38      1.62 o 
   1   6   6        5.16        3.96      2.30 o 
   2   6   6        1.40       -0.95      2.93 o 
  -7   7   6        0.42       -0.72      2.39 o 
  -6   7   6        1.37        0.76      2.35 o 
  -5   7   6        0.02       -1.66      1.66 o 
  -4   7   6       12.11       15.47      2.65 o 
  -3   7   6        1.20        2.46      1.87 o 
  -2   7   6        0.81        1.14      1.85 o 
  -1   7   6        0.01       -0.50      1.80 o 
   0   7   6        8.76        7.35      2.38 o 
   1   7   6        1.16       -0.02      2.12 o 
  -6   8   6        6.99       -0.02      2.93 o 
  -5   8   6        0.78       -0.92      1.90 o 
  -4   8   6        4.30        4.76      2.26 o 
  -3   8   6        3.39        4.16      2.40 o 
  -2   8   6        0.02        1.13      2.92 o 
  -1   8   6        1.87        1.50      2.13 o 
   0   8   6        0.91       -0.03      2.20 o 
  -4   9   6       11.67       12.37      4.46 o 
   0 -10   7        7.02        4.78      3.81 o 
   1 -10   7       14.67       14.76      4.62 o 
   2 -10   7        2.62       -2.72      3.23 o 
  -2  -9   7        7.16        7.34      3.60 o 
  -1  -9   7        0.50       -1.84      2.81 o 
   0  -9   7        0.66        1.16      2.90 o 
   1  -9   7        0.02       -1.74      2.72 o 
   2  -9   7        0.17        1.86      2.76 o 
   3  -9   7       29.02       19.73      4.85 o 
   4  -9   7        7.10        8.29      4.69 o 
  -4  -8   7        1.45       -1.35      2.85 o 
  -3  -8   7        5.34        1.90      2.86 o 
  -2  -8   7        6.39        4.99      2.85 o 
  -1  -8   7       18.37       25.17      4.48 o 
   0  -8   7       95.69       85.78      6.41 o 
   1  -8   7        0.00       -2.11      2.51 o 
   2  -8   7        5.22        9.75      3.44 o 
   3  -8   7        0.01       -1.56      2.65 o 
   4  -8   7        0.08       -1.41      3.46 o 
   5  -8   7        0.19        1.05      2.56 o 
  -5  -7   7        7.25        8.26      3.46 o 
  -4  -7   7       24.64       26.17      4.71 o 
  -3  -7   7        5.13        2.55      2.81 o 
  -2  -7   7        2.81        3.14      2.46 o 
  -1  -7   7      128.34      130.57      7.54 o 
   0  -7   7        0.96        1.26      2.41 o 
   1  -7   7      163.80      170.97      8.77 o 
   2  -7   7      161.22      165.21      8.99 o 
   3  -7   7       24.05       28.95      3.24 o 
   4  -7   7       42.18       46.71      4.37 o 
   5  -7   7        1.68       -0.42      2.69 o 
  -6  -6   7        1.53        3.20      3.21 o 
  -5  -6   7        1.17       -2.18      2.18 o 
  -4  -6   7       24.26       26.58      4.50 o 
  -2  -6   7       86.83       89.76      5.81 o 
  -1  -6   7       79.38       87.53      5.94 o 
   0  -6   7      112.75      116.76      6.71 o 
   1  -6   7      125.93      126.88      7.18 o 
   2  -6   7        8.32        6.90      3.02 o 
   3  -6   7      337.69      359.12      8.32 o 
   4  -6   7       41.84       56.35      5.80 o 
   5  -6   7       30.03       38.93      5.29 o 
   6  -6   7        0.01        1.11      2.71 o 
  -6  -5   7       19.88       19.32      4.30 o 
  -5  -5   7        0.48        3.50      2.60 o 
  -4  -5   7       57.34       57.72      4.73 o 
  -3  -5   7        6.15        7.80      2.86 o 
  -2  -5   7       78.97       87.83      5.48 o 
  -1  -5   7       17.80       22.47      3.60 o 
   0  -5   7      249.58      249.17      9.40 o 
   1  -5   7        0.01       -1.09      1.81 o 
   2  -5   7     1677.66     1815.76     21.06 o 
   3  -5   7       52.01       45.58      3.78 o 
   4  -5   7       12.50       16.49      3.46 o 
   5  -5   7       20.66       25.60      4.29 o 
   6  -5   7        1.14        2.14      2.88 o 
  -7  -4   7        7.12        5.81      2.90 o 
  -6  -4   7        1.14       -0.86      2.30 o 
  -5  -4   7       68.77       65.58      4.97 o 
  -4  -4   7      651.37      681.35     16.23 o 
  -3  -4   7       15.52       17.18      3.20 o 
  -2  -4   7       71.81       67.47      4.55 o 
  -1  -4   7       46.84       38.52      3.51 o 
   0  -4   7       41.47       40.75      3.74 o 
   1  -4   7        7.29        7.88      1.45 o 
   2  -4   7        2.54        2.04      1.62 o 
   3  -4   7        4.20        6.20      2.48 o 
   4  -4   7       77.40       80.65      5.18 o 
   5  -4   7        0.04       -0.07      1.30 o 
   6  -4   7       12.65       13.28      2.46 o 
  -8  -3   7        4.63        7.87      3.85 o 
  -7  -3   7        0.27        2.39      2.28 o 
  -6  -3   7       10.28        9.43      3.37 o 
  -5  -3   7       34.19       36.33      3.72 o 
  -4  -3   7      269.20      261.48      9.03 o 
  -3  -3   7       36.53       39.88      3.51 o 
  -2  -3   7       17.83       17.58      2.83 o 
  -1  -3   7       16.15       21.06      3.16 o 
   0  -3   7      103.97      113.13      5.67 o 
   1  -3   7        4.77        5.12      1.29 o 
   2  -3   7      273.53      270.69      5.44 o 
   3  -3   7        7.16        6.54      1.46 o 
   4  -3   7        1.61       -1.07      1.07 o 
   5  -3   7        0.08       -0.34      1.37 o 
   6  -3   7        6.10        6.42      3.11 o 
  -8  -2   7        7.59        7.75      3.48 o 
  -7  -2   7        3.34        3.58      2.74 o 
  -6  -2   7       49.32       56.58      4.81 o 
  -5  -2   7      435.78      444.58     12.45 o 
  -4  -2   7       75.25       72.22      4.53 o 
  -3  -2   7      212.66      213.67      7.59 o 
  -2  -2   7       38.35       43.83      3.27 o 
  -1  -2   7      193.29      192.50      6.96 o 
   0  -2   7       34.69       35.88      1.73 o 
   1  -2   7        1.01       -1.28      1.28 o 
   2  -2   7      388.03      390.65      8.31 o 
   3  -2   7       16.11       15.41      3.34 o 
   4  -2   7       22.09       15.84      3.51 o 
   5  -2   7       26.66       21.78      4.85 o 
   6  -2   7        2.15        0.46      3.32 o 
  -8  -1   7        1.77       -0.83      2.25 o 
  -7  -1   7       28.01       42.69      5.29 o 
  -6  -1   7        6.49        4.48      2.48 o 
  -5  -1   7       47.26       43.29      2.55 o 
  -4  -1   7        3.44        2.97      1.91 o 
  -3  -1   7        0.25       -0.18      1.25 o 
  -2  -1   7      163.62      178.95      6.31 o 
  -1  -1   7       38.39       37.68      2.99 o 
   0  -1   7       94.02       94.69      2.83 o 
   1  -1   7      181.99      185.81      6.94 o 
   2  -1   7       39.37       34.77      2.27 o 
   3  -1   7       37.80       35.22      4.34 o 
   4  -1   7       90.41       89.89      6.11 o 
   5  -1   7        2.79       -1.49      2.67 o 
   6  -1   7       14.10       12.30      4.22 o 
  -9   0   7        1.38        2.42      3.06 o 
  -8   0   7        0.12       -1.83      2.41 o 
  -7   0   7        2.50        2.48      2.41 o 
  -6   0   7        4.61        2.64      2.32 o 
  -5   0   7       37.11       36.64      2.35 o 
  -4   0   7        0.00        0.49      0.97 o 
  -3   0   7        9.23       11.07      1.61 o 
  -1   0   7       17.76       17.30      4.12 o 
   0   0   7       57.51       60.96      2.04 o 
   1   0   7       22.35       21.44      1.62 o 
   2   0   7        0.92        0.50      1.02 o 
   3   0   7        5.50        3.30      3.58 o 
   4   0   7       62.10       58.02      5.16 o 
   5   0   7        0.11       -2.86      2.86 o 
  -9   1   7        0.41       -2.16      2.16 o 
  -8   1   7        9.45        7.80      3.46 o 
  -7   1   7        8.59        9.71      3.04 o 
  -6   1   7        7.12        5.34      2.83 o 
  -5   1   7       16.89       18.92      3.20 o 
  -4   1   7        9.28        7.51      1.48 o 
  -3   1   7       97.78       96.43      2.25 o 
  -2   1   7      140.92      135.16      2.73 o 
  -1   1   7       14.75       14.01      1.30 o 
   0   1   7        3.17        2.73      0.89 o 
   1   1   7       48.83       42.51      2.50 o 
   2   1   7        9.33        5.17      2.43 o 
   3   1   7       12.42       14.93      4.99 o 
   4   1   7       56.21       54.58      5.13 o 
   5   1   7        8.98        4.50      3.65 o 
  -9   2   7       15.16       15.21      4.53 o 
  -8   2   7        3.81       -0.25      2.35 o 
  -7   2   7        1.28        1.58      2.53 o 
  -6   2   7        0.87        1.77      2.04 o 
  -5   2   7        4.35        5.45      1.62 o 
  -4   2   7        0.47        1.05      0.84 o 
  -3   2   7        8.15        9.81      1.24 o 
  -2   2   7      142.65      146.23      2.97 o 
  -1   2   7        0.75        0.76      1.03 o 
   0   2   7       26.24       30.77      2.66 o 
   1   2   7        5.88        5.19      1.62 o 
   2   2   7        0.55       -0.41      2.52 o 
   3   2   7        1.99       -0.18      2.06 o 
   4   2   7        0.31       -1.58      3.20 o 
   5   2   7        1.72       -3.02      3.02 o 
  -9   3   7       18.24       20.66      5.11 o 
  -8   3   7        1.46        0.39      3.02 o 
  -7   3   7        1.97       -1.77      2.35 o 
  -6   3   7        1.34       -0.86      1.46 o 
  -5   3   7        0.26       -0.68      1.03 o 
  -4   3   7       33.32       34.50      2.42 o 
  -3   3   7       76.63       88.96      3.18 o 
  -2   3   7        2.36        0.86      1.08 o 
  -1   3   7        0.00       -0.72      1.06 o 
   0   3   7        2.56        2.95      1.47 o 
   1   3   7        0.96        0.66      1.72 o 
   2   3   7        0.00       -1.02      1.55 o 
   3   3   7        4.28        3.95      3.11 o 
   4   3   7        1.63       -0.51      3.37 o 
  -9   4   7        0.13       -2.16      2.55 o 
  -8   4   7        3.37        0.86      2.95 o 
  -7   4   7        0.02       -1.86      2.49 o 
  -6   4   7       17.28       19.31      2.61 o 
  -5   4   7        4.32        5.90      1.67 o 
  -4   4   7       25.57       22.73      3.98 o 
  -3   4   7       40.75       41.89      2.49 o 
  -2   4   7       20.14       25.17      2.55 o 
  -1   4   7        0.90        0.36      1.33 o 
   0   4   7       19.71       17.68      2.52 o 
   1   4   7        0.07       -1.57      1.57 o 
   2   4   7        0.00       -1.72      1.72 o 
   3   4   7        0.02       -1.30      3.00 o 
  -8   5   7        0.07       -0.11      3.11 o 
  -7   5   7       16.22       21.57      4.66 o 
  -6   5   7        0.04       -1.44      1.44 o 
  -5   5   7        0.85       -0.42      1.50 o 
  -4   5   7        4.50        3.77      1.61 o 
  -3   5   7        0.00       -0.88      1.31 o 
  -2   5   7        0.00        1.05      2.20 o 
  -1   5   7        3.95        3.75      1.63 o 
   0   5   7       18.50       13.68      2.51 o 
   1   5   7        2.06        3.36      2.06 o 
   2   5   7        3.92        2.51      3.25 o 
  -6   6   7        2.09        3.08      1.80 o 
  -5   6   7        0.02       -1.48      1.54 o 
  -4   6   7        3.48        2.80      1.84 o 
  -3   6   7        2.17       -0.87      1.49 o 
  -2   6   7        2.19       -0.37      1.66 o 
  -1   6   7        0.30       -0.41      1.73 o 
   0   6   7        0.09        0.55      1.88 o 
   1   6   7        0.07       -0.46      2.02 o 
  -7   7   7        2.16        1.08      2.08 o 
  -6   7   7        0.23       -1.46      1.95 o 
  -5   7   7        0.02       -0.45      1.89 o 
  -4   7   7        2.79        2.16      2.02 o 
  -3   7   7        0.06       -1.73      1.73 o 
  -2   7   7        0.06        0.15      2.02 o 
  -1   7   7        3.96        1.36      2.09 o 
   0   7   7        4.46        1.98      2.45 o 
  -5   8   7        3.51        1.95      2.26 o 
  -4   8   7        0.54       -0.05      2.32 o 
  -3   8   7        0.52        1.21      2.23 o 
  -2   8   7        0.25       -1.15      2.53 o 
  -2  -9   8        0.27        1.04      3.37 o 
  -1  -9   8       12.86       13.58      4.36 o 
   0  -9   8        0.33       -0.07      2.78 o 
   1  -9   8        1.90        3.83      3.25 o 
   2  -9   8        0.01       -0.28      3.21 o 
   3  -9   8       15.21       22.85      5.48 o 
  -3  -8   8        0.01       -2.71      2.71 o 
  -2  -8   8       15.31       15.86      4.06 o 
  -1  -8   8       14.43       19.55      4.34 o 
   0  -8   8        3.72        5.22      3.04 o 
   1  -8   8        1.85        0.98      2.78 o 
   2  -8   8       13.13       20.71      4.74 o 
   3  -8   8       14.99       20.22      5.15 o 
   4  -8   8        3.68        3.46      3.99 o 
  -5  -7   8        1.70       -2.85      2.85 o 
  -4  -7   8        5.12        1.07      2.99 o 
  -3  -7   8       27.25       30.06      5.16 o 
  -2  -7   8        4.54       -0.11      2.28 o 
  -1  -7   8       17.99       13.93      3.88 o 
   0  -7   8        2.69       -0.04      2.49 o 
   1  -7   8       22.55       16.53      4.23 o 
   2  -7   8       19.72       14.74      4.20 o 
   3  -7   8        0.40       -0.58      2.81 o 
   4  -7   8        0.13       -2.99      2.99 o 
  -6  -6   8        0.25        0.77      2.93 o 
  -5  -6   8        0.04       -2.48      2.65 o 
  -4  -6   8        0.28        1.83      2.76 o 
  -3  -6   8       12.55       12.96      3.48 o 
  -2  -6   8       22.38       24.19      4.30 o 
  -1  -6   8      148.52      125.46      7.34 o 
   0  -6   8       13.35       12.16      3.27 o 
   1  -6   8       71.77       65.22      5.46 o 
   2  -6   8       27.38       44.86      5.73 o 
   3  -6   8       42.80       50.43      6.61 o 
  -6  -5   8        6.17        4.88      3.13 o 
  -5  -5   8       35.24       32.78      5.13 o 
  -4  -5   8       68.97       77.19      5.80 o 
  -3  -5   8       15.26       23.01      4.06 o 
  -2  -5   8        9.15       11.05      3.14 o 
  -1  -5   8       52.34       49.80      4.44 o 
   0  -5   8       74.45       72.60      5.43 o 
   1  -5   8       66.68       64.63      5.39 o 
   2  -5   8      178.13      186.72      8.98 o 
   3  -5   8      112.36      107.73      7.29 o 
   5  -5   8       22.97       31.57      4.81 o 
  -7  -4   8        0.70        0.54      2.81 o 
  -6  -4   8        0.97        2.48      2.34 o 
  -5  -4   8      112.55      114.97      6.80 o 
  -4  -4   8        3.86        1.90      2.42 o 
  -3  -4   8        2.64        3.53      2.35 o 
  -2  -4   8        2.64        2.21      2.14 o 
  -1  -4   8       39.23       38.49      3.85 o 
   0  -4   8        6.13        4.41      2.37 o 
   1  -4   8       44.64       45.65      5.16 o 
   2  -4   8      509.28      511.08     14.81 o 
   3  -4   8      169.81      163.17      8.50 o 
   4  -4   8       32.04       31.36      4.53 o 
   5  -4   8        0.02        0.64      1.54 o 
  -7  -3   8       25.68       30.00      4.71 o 
  -6  -3   8       31.04       37.21      4.88 o 
  -5  -3   8       13.71       16.16      3.48 o 
  -4  -3   8        2.15        0.35      2.11 o 
  -3  -3   8        1.28        2.35      1.86 o 
  -2  -3   8       21.87       22.35      3.25 o 
  -1  -3   8        6.55       10.26      2.62 o 
   0  -3   8        0.39        1.23      1.65 o 
   1  -3   8      575.16      600.84     15.04 o 
   2  -3   8      180.71      180.17      8.06 o 
   3  -3   8        0.31        0.00      1.18 o 
   4  -3   8       33.78       36.96      3.04 o 
   5  -3   8        8.11       11.60      4.44 o 
  -8  -2   8        4.67        4.51      2.92 o 
  -7  -2   8       12.85       14.97      3.53 o 
  -6  -2   8       31.93       29.88      4.41 o 
  -5  -2   8      580.78      561.90     14.58 o 
  -4  -2   8      106.76       91.08      5.29 o 
  -2  -2   8      106.91       88.96      4.85 o 
  -1  -2   8        0.04       -1.39      1.39 o 
   0  -2   8       13.38       15.72      2.97 o 
   1  -2   8       53.46       55.25      4.15 o 
   2  -2   8      114.49      107.65      4.00 o 
   3  -2   8        0.00       -0.21      2.02 o 
   4  -2   8        2.85       -1.21      2.65 o 
   5  -2   8        0.01       -2.30      3.07 o 
  -8  -1   8        2.27        5.11      3.27 o 
  -7  -1   8       32.46       45.87      5.48 o 
  -6  -1   8        4.23        6.46      2.95 o 
  -5  -1   8      928.47      947.29     13.42 o 
  -4  -1   8        0.01       -0.93      1.53 o 
  -3  -1   8       17.30       11.05      2.35 o 
  -2  -1   8        7.71        9.78      2.16 o 
  -1  -1   8       44.90       48.34      3.48 o 
   0  -1   8       43.47       42.25      3.30 o 
   1  -1   8       87.26       83.93      3.80 o 
   2  -1   8        7.00        5.31      2.17 o 
   3  -1   8       13.44        7.69      2.95 o 
   4  -1   8        2.62        2.51      2.74 o 
   5  -1   8        3.52        2.32      3.23 o 
  -8   0   8       13.19       10.52      3.83 o 
  -7   0   8       38.63       43.13      4.41 o 
  -6   0   8      208.83      196.64      8.38 o 
  -5   0   8      270.65      280.77      6.93 o 
  -4   0   8        0.36        0.77      1.21 o 
  -3   0   8      230.64      229.59      5.55 o 
  -2   0   8       10.74        4.33      1.32 o 
  -1   0   8      133.81      137.18      5.36 o 
   0   0   8        0.29       -0.08      0.85 o 
   1   0   8       85.26       86.52      2.81 o 
   2   0   8        0.00        0.51      1.45 o 
   3   0   8        7.88        4.58      2.00 o 
   4   0   8        8.22       10.63      3.67 o 
   5   0   8        0.22       -2.86      2.86 o 
  -8   1   8        5.11        2.44      2.92 o 
  -7   1   8        5.77        4.94      2.78 o 
  -6   1   8        0.03       -0.95      2.07 o 
  -5   1   8      192.38      197.35      5.28 o 
  -4   1   8       67.35       62.79      2.98 o 
  -3   1   8       84.45       89.35      3.34 o 
  -2   1   8       22.74       16.40      3.83 o 
  -1   1   8       14.86       17.84      5.75 o 
   0   1   8        0.09        0.93      1.29 o 
   1   1   8        8.23        7.13      2.24 o 
   2   1   8        8.43       10.67      2.26 o 
   3   1   8        7.51        7.83      3.13 o 
   4   1   8       13.07        8.66      3.99 o 
  -8   2   8        0.00       -2.44      2.44 o 
  -7   2   8        3.63        3.55      3.02 o 
  -6   2   8       10.61       10.70      4.13 o 
  -5   2   8        1.37        0.27      1.42 o 
  -4   2   8       20.50       22.34      2.28 o 
  -3   2   8      137.71      133.02      4.03 o 
  -2   2   8       28.55       31.44      4.13 o 
  -1   2   8       12.20        8.43      3.11 o 
   0   2   8        9.76        6.97      3.10 o 
   1   2   8        0.10       -0.26      1.57 o 
   2   2   8        5.10        7.72      2.12 o 
   3   2   8        9.42        6.76      3.57 o 
   4   2   8        0.05       -2.88      2.88 o 
  -8   3   8        0.64       -1.74      2.41 o 
  -7   3   8        2.56        1.26      2.93 o 
  -6   3   8        7.92        9.24      2.25 o 
  -5   3   8       25.52       29.93      3.50 o 
  -4   3   8       19.26       16.42      3.44 o 
  -3   3   8        8.27       15.05      3.13 o 
  -2   3   8        0.52       -0.93      1.17 o 
  -1   3   8        0.29        0.58      1.37 o 
   0   3   8        1.98        2.67      1.64 o 
   1   3   8        1.44        1.02      1.87 o 
   2   3   8        0.43        1.39      2.83 o 
   3   3   8        9.92        7.29      3.43 o 
  -8   4   8        3.60        5.59      3.86 o 
  -7   4   8        0.09       -1.28      2.76 o 
  -6   4   8        8.72        6.97      3.02 o 
  -5   4   8        0.50       -2.28      2.28 o 
  -4   4   8        2.85        1.11      2.34 o 
  -3   4   8       71.21       60.48      4.19 o 
  -2   4   8        0.02       -1.24      1.24 o 
  -1   4   8       17.45       17.48      4.85 o 
   0   4   8        0.09       -1.60      1.60 o 
   1   4   8        0.01        1.96      2.01 o 
   2   4   8        1.36        1.52      2.27 o 
   3   4   8        0.01       -0.47      3.88 o 
  -6   5   8        0.04       -1.42      2.44 o 
  -5   5   8        2.15        2.28      2.65 o 
  -4   5   8       17.16       19.73      2.56 o 
  -3   5   8       11.12       11.19      3.00 o 
  -2   5   8        2.27        2.67      1.75 o 
  -1   5   8       10.39        9.71      2.34 o 
   0   5   8        1.68        0.54      1.91 o 
   1   5   8        1.69        1.71      2.22 o 
   2   5   8        1.67        0.61      3.67 o 
  -6   6   8        3.39        4.87      3.39 o 
  -5   6   8        5.53        6.29      3.32 o 
  -4   6   8        3.47        2.62      2.00 o 
  -3   6   8       14.98       12.60      4.27 o 
  -2   6   8        0.03       -2.32      2.32 o 
  -1   6   8        6.48        6.71      2.27 o 
   0   6   8        0.02       -2.24      2.24 o 
  -6   7   8        0.05       -1.16      3.21 o 
  -5   7   8        0.69       -1.60      2.92 o 
  -4   7   8        0.47       -2.09      2.09 o 
  -3   7   8        1.73        3.62      2.38 o 
  -2   7   8        0.16       -0.54      2.04 o 
  -1   7   8        5.24        5.57      2.73 o 
  -1  -9   9        1.39        3.74      3.57 o 
   0  -9   9        1.38        1.72      3.00 o 
   1  -9   9       11.27       20.31      4.87 o 
  -3  -8   9        0.81       -0.90      3.25 o 
  -2  -8   9        4.99        2.99      2.90 o 
  -1  -8   9       30.01       20.06      4.39 o 
   0  -8   9        3.64        3.02      3.09 o 
   1  -8   9        1.13       -0.88      2.86 o 
   2  -8   9        3.82        1.41      2.97 o 
   3  -8   9        0.01        1.02      3.51 o 
  -4  -7   9       19.23       13.93      4.22 o 
  -3  -7   9        7.58        4.57      3.28 o 
  -2  -7   9        0.18        0.23      2.55 o 
  -1  -7   9        3.65        3.39      2.86 o 
   0  -7   9        2.35        4.01      3.00 o 
   1  -7   9        0.84        2.49      2.85 o 
   2  -7   9        3.99        3.14      3.14 o 
   3  -7   9        0.35       -0.72      2.95 o 
   4  -7   9        0.37       -2.16      3.46 o 
  -5  -6   9       11.13        9.64      3.30 o 
  -4  -6   9        6.86        4.04      3.07 o 
  -3  -6   9        1.60       -0.02      2.09 o 
  -2  -6   9       21.68       28.46      4.83 o 
  -1  -6   9       56.27       51.36      5.11 o 
   0  -6   9        7.01        8.84      2.99 o 
   1  -6   9       35.16       25.74      4.87 o 
   2  -6   9       21.61       22.12      4.57 o 
   3  -6   9       33.00       39.80      6.13 o 
   4  -6   9        3.31        6.71      3.86 o 
  -6  -5   9        4.30        6.66      3.23 o 
  -5  -5   9        1.95        2.20      2.48 o 
  -4  -5   9        7.09        2.53      2.44 o 
  -3  -5   9        7.96        4.62      2.56 o 
  -2  -5   9       24.03       22.96      4.20 o 
  -1  -5   9        0.02        0.07      2.07 o 
   0  -5   9        0.24       -1.32      2.00 o 
   1  -5   9       66.06       61.90      5.38 o 
   2  -5   9        1.95        1.02      2.28 o 
   3  -5   9        1.56        1.34      2.60 o 
   4  -5   9        1.29        8.34      3.60 o 
  -7  -4   9        7.71        7.62      3.39 o 
  -6  -4   9        0.42        1.90      2.62 o 
  -5  -4   9        5.41        2.81      2.60 o 
  -4  -4   9      106.60       95.65      6.13 o 
  -3  -4   9       12.65       13.51      3.43 o 
  -2  -4   9        0.21       -1.63      1.63 o 
  -1  -4   9        8.12        4.55      2.55 o 
   0  -4   9        2.06        1.93      2.27 o 
   1  -4   9       17.62       16.53      3.79 o 
   2  -4   9       11.21       13.44      3.65 o 
   3  -4   9        0.20       -1.76      2.44 o 
  -7  -3   9       11.00       11.87      3.69 o 
  -6  -3   9       16.78       19.64      3.94 o 
  -5  -3   9       85.15       90.33      6.04 o 
  -4  -3   9        0.52       -1.62      1.74 o 
  -3  -3   9       21.13       25.96      4.06 o 
  -2  -3   9       63.71       53.86      4.32 o 
  -1  -3   9       19.48       16.27      3.27 o 
   0  -3   9        0.40       -1.74      1.74 o 
   1  -3   9      657.28      666.39     16.53 o 
   2  -3   9       12.32        8.63      3.02 o 
   3  -3   9       10.00       10.82      3.50 o 
  -7  -2   9        0.11        1.07      2.37 o 
  -6  -2   9       12.70        8.68      3.28 o 
  -5  -2   9       11.67       12.09      2.93 o 
  -4  -2   9        3.16        1.56      2.06 o 
  -3  -2   9        8.12        4.74      2.00 o 
  -2  -2   9        6.07       10.47      2.67 o 
  -1  -2   9        0.04       -1.69      1.69 o 
   0  -2   9       51.90       49.66      4.04 o 
   1  -2   9      341.99      371.01     11.28 o 
   2  -2   9       67.74       63.06      4.85 o 
   3  -2   9        0.00       -1.26      2.16 o 
   5  -2   9        0.26        4.22      3.93 o 
  -8  -1   9       10.66        5.69      3.34 o 
  -7  -1   9       48.56       50.71      4.88 o 
  -6  -1   9       10.61        5.80      2.88 o 
  -5  -1   9        1.89        0.58      1.47 o 
  -4  -1   9       62.74       59.62      3.22 o 
  -3  -1   9       11.64        7.94      2.42 o 
  -2  -1   9       31.42       35.96      3.30 o 
  -1  -1   9       10.99       13.30      2.65 o 
   0  -1   9      122.48      129.87      5.96 o 
   1  -1   9      123.72      132.64      6.31 o 
   2  -1   9        0.40        2.13      2.69 o 
   3  -1   9        7.03       13.23      3.71 o 
   4  -1   9        6.83        6.92      3.88 o 
  -8   0   9       20.22       23.35      4.78 o 
  -7   0   9        5.98        5.87      2.76 o 
  -6   0   9      114.08      109.98      6.45 o 
  -5   0   9      152.95      163.20      6.31 o 
  -4   0   9       31.98       34.79      2.99 o 
  -3   0   9      246.48      237.82      9.08 o 
  -2   0   9        3.68        4.05      1.52 o 
  -1   0   9       93.57       98.97      3.76 o 
   0   0   9       15.58        9.78      3.14 o 
   1   0   9      463.57      484.57     13.84 o 
   2   0   9        0.27        1.30      2.79 o 
   3   0   9        0.01        1.55      2.10 o 
   4   0   9        1.67       -1.76      3.30 o 
  -8   1   9        7.15        6.59      3.23 o 
  -7   1   9        1.04        1.60      2.69 o 
  -6   1   9      422.43      426.70     12.82 o 
  -5   1   9        0.90       -0.23      1.49 o 
  -4   1   9       76.91       77.54      3.49 o 
  -3   1   9        2.33        2.77      1.49 o 
  -2   1   9       39.40       35.03      4.57 o 
  -1   1   9       74.54       79.75      5.45 o 
   0   1   9       72.04       80.31      5.64 o 
   1   1   9        3.61        1.95      2.85 o 
   2   1   9        0.63        0.61      1.91 o 
   3   1   9       32.27       31.07      5.27 o 
   4   1   9        0.40       -1.44      3.27 o 
  -8   2   9        0.08       -1.28      2.78 o 
  -7   2   9       12.44       16.11      3.92 o 
  -6   2   9       23.01       28.05      5.86 o 
  -5   2   9       20.78       22.58      2.58 o 
  -4   2   9       29.23       34.95      2.94 o 
  -3   2   9        7.95        8.05      2.86 o 
  -2   2   9       83.66       77.08      5.31 o 
  -1   2   9       21.61       25.40      4.44 o 
   0   2   9        2.52        1.90      2.93 o 
   1   2   9       21.38       22.15      3.02 o 
   2   2   9       21.83       29.29     11.65 o 
   3   2   9        1.35        0.44      3.41 o 
  -8   3   9        0.36        0.97      3.34 o 
  -7   3   9        2.09        3.67      2.93 o 
  -6   3   9      113.23      128.69      4.83 o 
  -5   3   9        0.39       -1.46      2.32 o 
  -4   3   9        7.08        3.95      2.90 o 
  -3   3   9        0.36       -1.23      2.27 o 
  -2   3   9        0.12       -1.12      2.48 o 
  -1   3   9        5.22       -0.47      2.67 o 
   0   3   9        1.97       -1.14      2.92 o 
   1   3   9        0.59       -0.54      1.96 o 
   2   3   9        0.69        0.00      2.22 o 
  -8   4   9        0.05       -3.02      3.02 o 
  -6   4   9       12.42       13.61      3.67 o 
  -5   4   9        0.02       -2.37      2.37 o 
  -4   4   9       15.29       12.54      3.53 o 
  -3   4   9        1.23       -1.35      2.44 o 
  -2   4   9        4.40        1.99      2.83 o 
  -1   4   9        0.08       -1.16      2.83 o 
   0   4   9        0.00       -1.93      1.93 o 
   1   4   9        0.07       -0.54      2.20 o 
   2   4   9        2.02        1.53      3.69 o 
  -6   5   9       20.49       17.87      4.16 o 
  -5   5   9        0.88        0.77      2.78 o 
  -4   5   9        1.25        0.09      2.71 o 
  -3   5   9        0.02        1.90      2.79 o 
  -2   5   9        6.38        2.11      3.44 o 
  -1   5   9        1.02        1.01      2.25 o 
   0   5   9        2.71        1.25      2.09 o 
  -6   6   9        2.06        0.79      3.46 o 
  -5   6   9        0.15        1.09      3.02 o 
  -4   6   9        9.76       11.82      3.83 o 
  -3   6   9        0.01       -1.77      3.06 o 
  -2   6   9        3.63        4.50      3.53 o 
  -1   6   9        0.04       -2.22      2.22 o 
  -2  -8  10        0.27       -1.51      2.69 o 
  -1  -8  10        8.09        6.89      3.46 o 
   0  -8  10        8.17        3.76      3.53 o 
   1  -8  10        0.76        4.43      3.53 o 
   2  -8  10        8.32       12.30      4.60 o 
  -3  -7  10        2.24        4.90      3.28 o 
  -2  -7  10        9.01       11.89      3.74 o 
  -1  -7  10        5.31        4.48      3.16 o 
   0  -7  10        6.28        8.27      3.46 o 
   1  -7  10        3.50        5.55      3.53 o 
   2  -7  10        0.14       -0.26      3.04 o 
   3  -7  10        4.41        4.46      4.06 o 
  -5  -6  10        7.25        6.06      3.60 o 
  -4  -6  10        4.11        1.95      3.16 o 
  -3  -6  10       12.84       15.14      4.01 o 
  -2  -6  10       30.35       29.48      4.80 o 
  -1  -6  10        1.86        0.91      2.27 o 
   0  -6  10        8.23       11.98      3.69 o 
   1  -6  10        0.75       -0.26      2.74 o 
   2  -6  10        0.40       -2.20      2.64 o 
   3  -6  10        2.18        4.13      3.36 o 
  -5  -5  10       10.29       16.34      4.27 o 
  -4  -5  10       64.04       55.32      5.15 o 
  -3  -5  10        7.81       10.17      3.50 o 
  -2  -5  10       95.59       93.89      6.46 o 
  -1  -5  10        1.18       -0.44      2.37 o 
   0  -5  10       48.82       47.96      4.78 o 
   1  -5  10        6.20        6.53      3.06 o 
   2  -5  10        0.99       -0.07      2.44 o 
   3  -5  10        3.06        2.37      2.60 o 
   4  -5  10        6.15       10.56      4.44 o 
  -6  -4  10        1.53        2.21      2.85 o 
  -5  -4  10       17.90       18.94      4.06 o 
  -4  -4  10        0.54        0.49      2.35 o 
  -3  -4  10       49.20       49.19      5.71 o 
  -2  -4  10      207.48      175.99      8.27 o 
  -1  -4  10        1.44        0.33      2.23 o 
   0  -4  10        8.35        9.84      3.16 o 
   1  -4  10        3.27        4.04      2.60 o 
   2  -4  10        3.04        3.78      2.74 o 
   3  -4  10        1.80        2.97      3.04 o 
   4  -4  10        1.65        4.95      3.43 o 
  -7  -3  10        0.07        1.28      3.13 o 
  -6  -3  10       14.46       16.76      3.86 o 
  -5  -3  10        5.57        2.56      2.35 o 
  -4  -3  10        2.77       -0.40      1.97 o 
  -3  -3  10       51.11       67.53      5.25 o 
  -2  -3  10       54.15       41.39      4.02 o 
  -1  -3  10       74.05       69.41      5.15 o 
   0  -3  10       47.15       49.52      5.34 o 
   1  -3  10        0.68       -0.70      2.27 o 
   2  -3  10       38.41       43.25      4.43 o 
   3  -3  10        1.96        5.97      2.83 o 
  -7  -2  10        1.15        3.07      3.20 o 
  -6  -2  10       13.66       14.90      3.78 o 
  -5  -2  10       29.19       29.56      4.48 o 
  -4  -2  10        0.07       -1.69      2.04 o 
  -3  -2  10        1.37       -0.09      1.93 o 
  -2  -2  10       19.65       16.58      3.06 o 
  -1  -2  10       12.22       14.90      3.18 o 
   0  -2  10        4.75       -0.61      2.00 o 
   1  -2  10      146.83      147.40      7.20 o 
   2  -2  10       23.66       30.88      4.44 o 
  -7  -1  10       10.52        9.77      3.64 o 
  -6  -1  10       16.69       13.44      3.51 o 
  -5  -1  10        0.01        0.52      1.52 o 
  -4  -1  10        0.84        0.61      1.47 o 
  -3  -1  10       30.68       17.18      3.78 o 
  -2  -1  10       13.02       17.06      3.30 o 
  -1  -1  10        0.74       -0.58      1.70 o 
   0  -1  10      239.12      260.40      9.05 o 
   1  -1  10        0.01        3.23      2.92 o 
   2  -1  10        8.00       12.38      3.78 o 
   3  -1  10        0.02        3.86      3.50 o 
  -8   0  10        1.30        2.42      3.11 o 
  -7   0  10        1.02        3.71      2.93 o 
  -6   0  10       50.95       46.30      4.50 o 
  -5   0  10        9.37       10.10      2.13 o 
  -4   0  10       10.24       13.03      2.24 o 
  -3   0  10       37.81       20.52      4.11 o 
  -2   0  10        0.41        1.50      1.41 o 
  -1   0  10       72.32       80.67      5.87 o 
   1   0  10        2.94        9.42      3.55 o 
   2   0  10        1.42        0.58      3.07 o 
  -8   1  10        1.31        0.05      2.99 o 
  -7   1  10        0.08        0.56      2.49 o 
  -6   1  10       44.77       43.83      4.32 o 
  -5   1  10       19.75       22.29      2.78 o 
  -4   1  10       25.48       28.85      5.17 o 
  -3   1  10       12.62        9.26      3.16 o 
  -2   1  10       63.80       73.45      5.60 o 
  -1   1  10       45.32       53.21      5.09 o 
   0   1  10        2.88        4.73      3.43 o 
   1   1  10       25.21       35.01      5.39 o 
   2   1  10        2.07        2.71      3.37 o 
  -8   2  10        0.00       -2.88      2.88 o 
  -7   2  10       34.89       43.13      5.60 o 
  -6   2  10        6.52        5.07      2.06 o 
  -5   2  10       16.23       12.00      3.25 o 
  -4   2  10        8.25        4.83      2.71 o 
  -3   2  10        8.64        8.05      3.37 o 
  -2   2  10       28.56       30.18      4.90 o 
  -1   2  10        5.54        6.62      3.53 o 
   0   2  10      288.51      355.66     12.14 o 
   1   2  10        1.23        3.11      3.50 o 
   2   2  10        2.04        2.81      3.55 o 
  -6   3  10       17.92       24.35      4.51 o 
  -5   3  10        0.00        3.74      3.00 o 
  -4   3  10        2.57        3.28      2.95 o 
  -3   3  10        2.79        2.53      2.90 o 
  -2   3  10        0.51        0.28      2.93 o 
  -1   3  10       13.28       10.01      3.76 o 
   0   3  10        1.97        2.58      3.34 o 
   1   3  10        5.14        5.94      3.78 o 
  -6   4  10        7.51        4.46      3.36 o 
  -5   4  10        0.25       -2.21      2.65 o 
  -4   4  10        4.23        3.60      3.20 o 
  -3   4  10        0.31       -0.39      2.76 o 
  -2   4  10        0.82       -1.76      2.95 o 
  -1   4  10        0.00       -1.60      3.25 o 
   0   4  10       17.34       23.50      4.83 o 
  -6   5  10        1.00        3.58      3.60 o 
  -5   5  10        6.87       10.43      3.85 o 
  -4   5  10        0.30        0.83      3.07 o 
  -3   5  10        0.37       -2.97      2.97 o 
  -2   5  10        0.00       -2.69      3.32 o 
  -1   5  10        0.10        1.26      3.67 o 
  -4   6  10        0.90        2.06      3.57 o 
  -2  -7  11        0.67        1.09      3.07 o 
  -1  -7  11       15.99       27.47      5.16 o 
   0  -7  11        1.89        4.50      3.53 o 
   1  -7  11        9.45       10.19      3.72 o 
  -4  -6  11        3.87        2.16      3.53 o 
  -3  -6  11        0.61        0.88      2.49 o 
  -2  -6  11       17.36       23.10      4.44 o 
  -1  -6  11       30.88       31.23      5.18 o 
   0  -6  11        0.00       -2.07      2.46 o 
   1  -6  11        4.92        5.16      3.25 o 
   2  -6  11        2.57        1.34      3.30 o 
  -5  -5  11       58.84       69.51      6.25 o 
  -4  -5  11        0.37       -2.55      2.55 o 
  -3  -5  11        4.48        6.04      3.30 o 
  -2  -5  11        8.08        9.42      3.23 o 
  -1  -5  11        6.48        3.78      2.83 o 
   0  -5  11        8.63       15.53      3.67 o 
   1  -5  11        9.07       15.30      3.90 o 
   2  -5  11        3.01        3.43      3.34 o 
   3  -5  11        0.03        0.16      3.27 o 
  -5  -4  11       14.16       18.06      4.16 o 
  -4  -4  11        7.90        1.48      2.78 o 
  -3  -4  11        5.08        2.88      2.90 o 
  -2  -4  11        0.38        1.23      2.39 o 
  -1  -4  11       16.52       27.70      4.46 o 
   0  -4  11       16.56       11.03      3.25 o 
   1  -4  11        0.01       -0.51      2.27 o 
   2  -4  11       35.10       46.88      6.01 o 
   3  -4  11        0.42        5.34      3.37 o 
  -6  -3  11        1.57        1.41      2.92 o 
  -5  -3  11       15.08       14.86      3.83 o 
  -4  -3  11       26.40       22.82      4.20 o 
  -2  -3  11        3.11        4.22      2.58 o 
  -1  -3  11       68.75       55.91      4.81 o 
   0  -3  11        0.70        2.07      2.46 o 
   1  -3  11        1.23       -2.46      2.46 o 
   2  -3  11        3.58        7.15      3.25 o 
  -6  -2  11        0.40       -0.09      2.32 o 
  -5  -2  11        7.25        3.65      2.19 o 
  -4  -2  11        5.27       -0.63      2.28 o 
  -2  -2  11        5.89        6.38      2.65 o 
  -1  -2  11        0.96       -2.00      2.00 o 
   0  -2  11        1.48        4.41      2.39 o 
   3  -2  11        4.07        2.97      3.78 o 
  -7  -1  11        3.39        9.57      3.53 o 
  -6  -1  11        0.53        1.97      2.69 o 
  -5  -1  11        0.00        0.82      1.68 o 
  -4  -1  11        0.64        0.32      1.66 o 
  -2  -1  11        8.78        5.94      4.22 o 
  -1  -1  11        2.44        1.83      2.62 o 
   0  -1  11       19.88       14.07      4.01 o 
   1  -1  11        9.25       11.87      3.86 o 
   2  -1  11        0.21        3.79      3.37 o 
  -7   0  11       13.11        8.99      3.23 o 
  -6   0  11        5.36        8.38      3.39 o 
  -5   0  11        4.28        3.08      1.77 o 
  -4   0  11        0.30        0.60      1.60 o 
  -3   0  11        1.12       -0.60      2.20 o 
  -2   0  11        0.42       -0.21      2.72 o 
  -1   0  11        0.26        0.35      2.92 o 
   0   0  11       84.37       94.23      6.89 o 
   1   0  11       17.88       30.02      5.36 o 
   2   0  11        0.84       -1.77      3.43 o 
  -7   1  11       14.48       11.52      3.90 o 
  -6   1  11        0.58        1.75      1.92 o 
  -5   1  11        2.98        2.80      1.82 o 
  -4   1  11        6.66        8.01      3.27 o 
  -3   1  11       21.81       18.74      4.08 o 
  -2   1  11        0.89        1.53      2.86 o 
  -1   1  11       16.21       23.40      5.02 o 
   0   1  11        1.27       -1.18      3.13 o 
   1   1  11       20.24       33.52      5.83 o 
  -7   2  11       10.41       15.41      4.23 o 
  -6   2  11        3.94        5.18      3.18 o 
  -5   2  11        0.16       -0.60      2.69 o 
  -4   2  11        0.00       -0.46      2.85 o 
  -3   2  11        2.14        2.04      3.07 o 
  -2   2  11        7.11        7.33      3.93 o 
  -1   2  11       52.67       56.53      6.75 o 
   0   2  11        8.47       12.89      4.18 o 
   1   2  11        1.77        2.60      3.50 o 
  -6   3  11        4.06       -0.72      2.93 o 
  -5   3  11        1.84        2.27      3.16 o 
  -4   3  11        0.00       -2.74      2.74 o 
  -3   3  11        2.83        1.65      3.37 o 
  -2   3  11        1.56       -1.56      3.28 o 
  -1   3  11        0.01        3.02      3.39 o 
   0   3  11       17.77       19.39      4.94 o 
  -6   4  11        0.46        0.44      3.27 o 
  -5   4  11        0.59        0.72      3.30 o 
  -4   4  11        0.14        0.26      3.39 o 
  -3   4  11        0.76       -3.18      3.21 o 
  -2   4  11        0.02       -3.07      3.07 o 
  -1   4  11       28.49       41.86      6.36 o 
  -2  -6  12        1.39        1.70      3.02 o 
  -1  -6  12        6.59        3.13      3.18 o 
   0  -6  12        8.07        8.85      3.64 o 
  -4  -5  12        0.02       -0.46      2.88 o 
  -3  -5  12        4.40        2.07      3.07 o 
  -2  -5  12        8.95       14.21      3.99 o 
  -1  -5  12        0.79       -2.65      2.65 o 
   0  -5  12        0.07        0.40      2.95 o 
   1  -5  12       41.17       53.33      5.50 o 
  -4  -4  12        0.32        1.69      2.95 o 
  -3  -4  12       14.01       10.82      3.85 o 
  -2  -4  12       23.32       30.78      4.85 o 
  -1  -4  12        0.95        0.02      2.64 o 
   0  -4  12        0.08       -2.39      2.55 o 
   1  -4  12        0.20       -0.79      2.67 o 
  -5  -3  12        3.95        4.15      2.64 o 
  -4  -3  12        0.26       -0.84      2.78 o 
  -3  -3  12       15.33        4.99      3.09 o 
  -2  -3  12        0.78       -0.09      2.11 o 
  -1  -3  12        1.09       -2.23      2.23 o 
   0  -3  12        9.52       11.33      3.78 o 
  -6  -2  12       15.18       17.20      4.27 o 
  -5  -2  12        0.50        2.47      2.03 o 
  -4  -2  12        1.17        0.46      1.88 o 
  -3  -2  12        7.95        4.99      2.88 o 
  -2  -2  12        3.02        2.11      2.56 o 
  -1  -2  12        6.42        4.22      2.58 o 
   1  -2  12       15.53       13.37      4.53 o 
  -6  -1  12        0.16        1.83      2.83 o 
  -5  -1  12        3.70        5.09      2.19 o 
  -4  -1  12        3.29        1.71      3.05 o 
  -3  -1  12       12.91        5.67      2.17 o 
  -2  -1  12        4.00        2.51      3.16 o 
  -1  -1  12       14.27        7.50      4.08 o 
   0  -1  12        0.13        0.09      3.36 o 
   1  -1  12        6.47       11.05      4.18 o 
  -6   0  12        0.01       -0.72      2.67 o 
  -5   0  12        0.53        0.18      1.84 o 
  -4   0  12        3.89        2.53      2.99 o 
  -3   0  12        0.35        1.70      3.13 o 
  -2   0  12        1.14        2.93      3.44 o 
  -1   0  12        1.60        0.93      3.48 o 
   0   0  12        1.40        4.71      3.72 o 
   1   0  12        0.65        0.53      3.16 o 
  -6   1  12        0.01        1.21      3.09 o 
  -5   1  12        0.05       -1.91      2.97 o 
  -4   1  12       13.18       13.97      4.46 o 
  -3   1  12        7.76        4.83      3.50 o 
  -2   1  12        0.97       -0.47      3.44 o 
  -1   1  12       27.08       26.12      5.43 o 
   0   1  12        0.33        1.63      3.79 o 
  -5   2  12        0.00        1.79      3.14 o 
  -4   2  12        1.70       -0.26      3.30 o 
  -3   2  12        1.33        3.23      3.62 o 
  -2   2  12        2.01        6.97      3.92 o 
  -1   2  12       45.42       66.31      6.41 o 
  -4   3  12        1.54       -0.19      3.36 o 
  -3   3  12        3.29        7.48      4.08 o 
  -2   3  12        7.07        6.13      3.93 o 
  -2  -4  13       15.71       13.61      4.22 o 
  -1  -4  13       12.90       12.44      3.95 o 
  -3  -3  13        8.31       -0.47      2.78 o 
  -2  -3  13        2.32        2.04      3.00 o 
  -1  -3  13        0.33        0.53      2.86 o 
  -4  -2  13       13.09        8.09      2.59 o 
  -3  -2  13        2.14       -1.58      2.03 o 
  -2  -2  13        0.17        1.76      3.67 o 
  -1  -2  13        2.42        4.87      3.97 o 
  -4  -1  13        5.74        1.21      3.28 o 
  -3  -1  13        0.42        0.74      3.44 o 
  -2  -1  13        0.91        1.83      3.74 o 
  -1  -1  13        2.26        3.04      3.92 o 
  -4   0  13        3.79        0.79      3.39 o 
  -3   0  13        0.00       -1.42      3.55 o 
  -2   0  13        1.86        1.00      3.88 o 
  -3   1  13        0.48        2.71      4.34 o 
                                                 
